# Supplementary material for: Influence of contraceptive use and other socio-demographic factors on under-five child mortality in Bangladesh: semi-parametric and parametric approaches
Source: Contracept Reprod Med. 2023 Mar 3;8:22. doi: 10.1186/s40834-023-00217-z (PMC9983207; doi:10.1186/s40834-023-00217-z)
Supplement: Supplementary file 1 — Additional file 1. [file 40834_2023_217_MOESM1_ESM.xlsx]

## Sheet: Rawdata
Variable	V005	V013	V024	V106	V107	V113	V130	V157	V158	V159	V190	V322	V364	V501	BORD	B4	B5	B7	B8	B11	M1	M2A	M15	M17	M18	M70	V025	V008	B3	B6	Time	delta	age	edu	news	radio	television	med	media	wealth	cpt	V714	wst	Relig	res	brd	wtr
Label	Women's individual sample weight (6 decimals)	Age in 5-year groups	Division	Highest educational level	Highest year of education	Source of drinking water	Religion	Frequency of reading newspaper or magazine	Frequency of listening to radio	Frequency of watching television	Wealth index combined	Parity at sterilization	Contraceptive use and intention	Current marital status	Birth order number	Sex of child	Child is alive	Age at death (months, imputed)	Current age of child	Preceding birth interval (months)	NA - Number of tetanus injections before birth	Prenatal: doctor	Place of delivery	Delivery by caesarean section	NA - Size of child at birth	Baby postnatal check within 2 months	Type of place of residence	Date of interview (CMC)	Date of birth (CMC)	Age at death		Death before five	mother age	mother education	Newspaper	Radio	Television		Media Excess	Wealth	Contraceptive Use	Respondent currently working	Working status	Religion	Type of place of residence	Birth Order	Water Source
	664194	1	1	3	2	21	1	0	0	0	1		1	1	1	1	1		0			1	33	1		0	2	1415	1412		3	0	1	2	0	0	0	0	0	1	1	0	0	1	1	1	2
	664194	5	1	1	5	21	1	0	0	0	1		1	1	4	1	1		0	133		0	11	0		1	2	1415	1407		8	0	2	1	0	0	0	0	0	1	1	0	0	1	1	2	2
	664194	2	1	2	5	97	1	0	0	0	2		4	1	2	1	1		0	19		1	33	1		1	2	1415	1411		4	0	2	1	0	0	0	0	0	1	0	0	0	1	1	2	3
	664194	2	1	2	5	97	1	0	0	0	2		4	1	1	2	0	0					11	0			2	1415	1392	100	23	1	2	1	0	0	0	0	0	1	0	0	0	1	1	1	3
	664194	4	1	1	1	21	1	0	0	0	1		1	1	3	1	1		2	114		0	11	0		1	2	1415	1382		33	0	2	1	0	0	0	0	0	1	1	0	0	1	1	2	2
	664194	2	1	2	3	21	1	0	0	0	2		1	1	1	1	1		3								2	1415	1373		42	0	2	1	0	0	0	0	0	1	1	1	1	1	1	1	2
	664194	2	1	3	0	21	1	0	2	1	3		1	1	1	1	1		3								2	1415	1378		37	0	2	2	0	1	1	2	1	2	1	1	1	1	1	1	2
	664194	6	1	3	6	21	3	0	0	0	3		2	1	1	2	1		4								2	1415	1359		56	0	2	2	0	0	0	0	0	2	0	1	1	2	1	1	2
	664194	3	1	2	1	21	1	0	0	0	1		1	1	3	1	1		1	77		1	11	0		1	2	1415	1398		17	0	2	1	0	0	0	0	0	1	1	0	0	1	1	2	2
	664194	2	1	1	5	21	1	0	0	0	1		1	1	1	2	1		0			1	33	1		0	2	1415	1409		6	0	2	1	0	0	0	0	0	1	1	0	0	1	1	1	2
	677993	5	1	1	2	21	1	0	0	0	3		1	1	3	2	1		2	181		1	11	0		1	2	1415	1379		36	0	2	1	0	0	0	0	0	2	1	0	0	1	1	2	2
	677993	2	1	2	0	21	1	0	0	0	2		1	1	2	1	1		2	67		1	11	0		1	2	1415	1380		35	0	2	1	0	0	0	0	0	1	1	0	0	1	1	2	2
	677993	4	1	3	2	21	1	1	0	2	4		3	1	1	2	1		3								2	1415	1368		47	0	2	2	1	0	1	2	1	3	2	1	1	1	1	1	2
	677993	3	1	2	3	97	1	0	0	0	2		3	1	2	2	1		0	46		1	11	0		1	2	1415	1414		1	0	2	1	0	0	0	0	0	1	2	0	0	1	1	2	3
	677993	3	1	2	3	97	1	0	0	0	2		3	1	1	2	1		3								2	1415	1368		47	0	2	1	0	0	0	0	0	1	2	0	0	1	1	1	3
	677993	3	1	2	5	21	1	0	0	0	1		3	1	2	2	1		3	57							2	1415	1367		48	0	2	1	0	0	0	0	0	1	2	0	0	1	1	2	2
	677993	3	1	2	4	21	1	0	0	0	1		1	1	2	1	1		4	51							2	1415	1362		53	0	2	1	0	0	0	0	0	1	1	0	0	1	1	2	2
	677993	3	1	1	2	21	1	0	0	0	2		1	1	2	2	1		2	88		1	11	0		1	2	1415	1385		30	0	2	1	0	0	0	0	0	1	1	0	0	1	1	2	2
	677993	2	1	2	4	21	1	0	0	0	1		3	1	3	1	1		2	46		1	11	0		1	2	1415	1380		35	0	2	1	0	0	0	0	0	1	2	0	0	1	1	2	2
	677993	2	1	1	5	21	1	0	0	0	2		3	1	3	1	1		2	34		1	11	0		1	2	1415	1391		24	0	2	1	0	0	0	0	0	1	2	0	0	1	1	2	2
	677993	2	1	1	5	21	1	0	0	0	2		3	1	2	2	1		4	23							2	1415	1357		58	0	2	1	0	0	0	0	0	1	2	0	0	1	1	2	2
	677993	1	1	1	5	21	1	0	0	0	1		1	1	1	2	1		2			0	11	0		1	2	1415	1382		33	0	1	1	0	0	0	0	0	1	1	0	0	1	1	1	2
	677993	4	1	1	2	21	1	0	0	0	1		1	1	3	1	1		4	86							2	1415	1355		60	0	2	1	0	0	0	0	0	1	1	0	0	1	1	2	2
	677993	2	1	1	2	21	1	0	0	0	1		3	1	2	2	1		4	15							2	1415	1359		56	0	2	1	0	0	0	0	0	1	2	0	0	1	1	2	2
	677993	3	1	1	4	21	1	0	0	0	1		1	1	2	2	1		1	60		1	11	0		1	2	1415	1394		21	0	2	1	0	0	0	0	0	1	1	0	0	1	1	2	2
	726617	5	1	0		97	1	0	0	0	2		1	1	3	1	1		0	152		0	21	1		0	2	1416	1406		10	0	2	0	0	0	0	0	0	1	1	0	0	1	1	2	3
	726617	3	1	1	4	21	1	0	0	2	1		3	1	4	2	1		0	39		1	11	0		0	2	1416	1415		1	0	2	1	0	0	1	1	1	1	2	1	1	1	1	2	2
	726617	3	1	1	4	21	1	0	0	2	1		3	1	3	1	1		3	52							2	1416	1376		40	0	2	1	0	0	1	1	1	1	2	1	1	1	1	2	2
	726617	3	1	2	2	21	1	0	0	2	3		1	1	2	1	1		3	60							2	1416	1376		40	0	2	1	0	0	1	1	1	2	1	1	1	1	1	2	2
	726617	1	1	3	2	21	1	0	0	0	3		1	1	1	2	1		0			1	33	1		0	2	1416	1408		8	0	1	2	0	0	0	0	0	2	1	1	1	1	1	1	2
	726617	2	1	1	5	21	1	0	0	0	1		1	1	2	1	1		0	66		0	11	0		1	2	1416	1412		4	0	2	1	0	0	0	0	0	1	1	1	1	1	1	2	2
	726617	1	1	2	2	97	1	0	0	0	2		1	1	1	1	1		0			1	33	0		0	2	1416	1412		4	0	1	1	0	0	0	0	0	1	1	1	1	1	1	1	3
	726617	3	1	2	2	21	1	0	0	0	1		3	1	2	2	1		1	100		1	11	0		1	2	1416	1402		14	0	2	1	0	0	0	0	0	1	2	1	1	1	1	2	2
	726617	5	1	3	2	21	1	1	0	2	5		1	1	3	1	1		0	157		1	32	1		1	2	1416	1408		8	0	2	2	1	0	1	2	1	3	1	1	1	1	1	2	2
	726617	4	1	1	4	97	1	0	0	0	1		1	1	3	2	1		0	86		0	11	0		1	2	1416	1407		9	0	2	1	0	0	0	0	0	1	1	1	1	1	1	2	3
	726617	4	1	2	0	21	1	0	0	0	4		1	1	2	1	1		2	88		1	24	0		0	2	1416	1382		34	0	2	1	0	0	0	0	0	3	1	1	1	1	1	2	2
	726617	3	1	2	3	21	1	0	0	0	2		1	1	2	1	1		4	17							2	1416	1358		58	0	2	1	0	0	0	0	0	1	1	1	1	1	1	2	2
	726617	4	1	0		21	1	0	0	0	1		1	1	3	1	1		1	120		0	11	0		1	2	1416	1395		21	0	2	0	0	0	0	0	0	1	1	1	1	1	1	2	2
	673645	2	1	2	2	21	1	0	0	0	2		1	1	1	1	1		4								2	1416	1366		50	0	2	1	0	0	0	0	0	1	1	0	0	1	1	1	2
	673645	3	1	2	2	21	1	0	0	0	3		1	1	2	2	1		4	58							2	1416	1357		59	0	2	1	0	0	0	0	0	2	1	1	1	1	1	2	2
	673645	2	1	1	5	21	1	0	0	2	3		1	1	1	2	1		0			1	32	1		1	2	1416	1410		6	0	2	1	0	0	1	1	1	2	1	1	1	1	1	1	2
	673645	1	1	2	3	21	1	0	0	2	3		1	1	1	1	1		0			0	11	0		1	2	1416	1407		9	0	1	1	0	0	1	1	1	2	1	1	1	1	1	1	2
	673645	2	1	1	5	21	1	0	0	0	3		1	1	1	2	1		3								2	1416	1380		36	0	2	1	0	0	0	0	0	2	1	1	1	1	1	1	2
	673645	3	1	3	5	21	1	0	0	0	1		1	1	1	2	1		3								2	1416	1371		45	0	2	2	0	0	0	0	0	1	1	1	1	1	1	1	2
	673645	1	1	2	5	21	1	0	0	2	2		1	1	1	2	1		0			1	11	0		1	2	1416	1413		3	0	1	1	0	0	1	1	1	1	1	0	0	1	1	1	2
	673645	1	1	3	2	21	1	0	0	1	3		1	1	1	2	1		0			1	33	1		0	2	1416	1409		7	0	1	2	0	0	1	1	1	2	1	1	1	1	1	1	2
	673645	3	1	2	1	21	1	0	0	0	1		1	1	3	2	1		0	112		0	11	0		0	2	1416	1407		9	0	2	1	0	0	0	0	0	1	1	1	1	1	1	2	2
	673645	3	1	3	0	21	1	0	0	0	2		3	1	3	2	1		0	50		1	33	1		1	2	1416	1409		7	0	2	2	0	0	0	0	0	1	2	1	1	1	1	2	2
	673645	3	1	3	0	21	1	0	0	0	2		3	1	2	2	1		4	9							2	1416	1359		57	0	2	2	0	0	0	0	0	1	2	1	1	1	1	2	2
	598239	3	1	2	4	21	1	0	0	0	1		1	1	2	1	1		2	21		1	33	1		1	2	1415	1389		26	0	2	1	0	0	0	0	0	1	1	0	0	1	1	2	2
	598239	3	1	2	4	21	1	0	0	0	1		1	1	1	1	1		3								2	1415	1367		48	0	2	1	0	0	0	0	0	1	1	0	0	1	1	1	2
	598239	2	1	2	1	97	1	0	0	0	1		3	1	1	1	1		2			1	25	0		1	2	1415	1380		35	0	2	1	0	0	0	0	0	1	2	0	0	1	1	1	3
	598239	2	1	1	4	21	1	0	0	2	3		1	1	2	2	1		1	26		1	11	0		1	2	1415	1398		17	0	2	1	0	0	1	1	1	2	1	0	0	1	1	2	2
	598239	2	1	1	4	21	1	0	0	2	3		1	1	1	2	1		3								2	1415	1372		43	0	2	1	0	0	1	1	1	2	1	0	0	1	1	1	2
	598239	2	1	2	5	21	1	0	0	2	1		3	1	1	1	0	6				0	11	0		1	2	1415	1387	206	28	1	2	1	0	0	1	1	1	1	2	0	0	1	1	1	2
	598239	2	1	1	0	21	1	0	0	2	3		1	1	2	1	1		0	64		1	11	0		1	2	1415	1411		4	0	2	1	0	0	1	1	1	2	1	0	0	1	1	2	2
	598239	4	1	2	5	21	1	1	1	2	4		1	1	3	1	1		1	84		1	33	1		1	2	1415	1401		14	0	2	1	1	1	1	3	1	3	1	1	1	1	1	2	2
	598239	4	1	3	0	21	1	0	0	2	4		1	1	2	2	1		3	20							2	1415	1372		43	0	2	2	0	0	1	1	1	3	1	1	1	1	1	2	2
	598239	2	1	1	4	21	1	0	0	0	1		1	1	1	2	1		0			1	11	0		1	2	1415	1412		3	0	2	1	0	0	0	0	0	1	1	0	0	1	1	1	2
	598239	2	1	1	4	21	1	0	0	0	1		1	1	2	2	1		2	21		0	11	0		1	2	1415	1381		34	0	2	1	0	0	0	0	0	1	1	1	1	1	1	2	2
	598239	2	1	1	4	21	1	0	0	0	1		1	1	1	1	1		4								2	1415	1359		56	0	2	1	0	0	0	0	0	1	1	1	1	1	1	1	2
	598239	2	1	1	3	21	1	0	0	0	1		1	1	1	1	1		1			0	33	1		1	2	1415	1403		12	0	2	1	0	0	0	0	0	1	1	0	0	1	1	1	2
	593775	4	1	2	4	51	1	0	0	0	2		1	1	2	2	1		2	86		1	11	0		1	2	1415	1381		34	0	2	1	0	0	0	0	0	1	1	0	0	1	1	2	3
	593775	3	1	2	3	43	1	0	0	0	4		1	1	2	1	1		4	95							2	1415	1355		60	0	2	1	0	0	0	0	0	3	1	0	0	1	1	2	3
	593775	1	1	2	2	43	1	0	0	0	1		1	1	1	2	1		2			1	11	0		8	2	1415	1386		29	0	1	1	0	0	0	0	0	1	1	0	0	1	1	1	3
	593775	4	1	2	0	43	1	0	0	0	1		1	1	3	1	0	0		141		1	33	1		0	2	1415	1393	103	22	1	2	1	0	0	0	0	0	1	1	0	0	1	1	2	3
	593775	3	1	1	5	43	1	0	0	0	1		1	1	3	2	1		1	26		0	11	0		0	2	1415	1399		16	0	2	1	0	0	0	0	0	1	1	0	0	1	1	2	3
	593775	3	1	1	5	43	1	0	0	0	1		1	1	2	1	1		3	88							2	1415	1372		43	0	2	1	0	0	0	0	0	1	1	0	0	1	1	2	3
	593775	3	1	3	4	43	1	0	0	0	1		3	1	1	2	1		0			0	33	1		1	2	1415	1411		4	0	2	2	0	0	0	0	0	1	2	0	0	1	1	1	3
	593775	4	1	1	3	51	1	0	0	0	1		1	1	3	1	1		2	110		1	11	0		1	2	1415	1380		35	0	2	1	0	0	0	0	0	1	1	0	0	1	1	2	3
	593775	1	1	1	5	43	1	0	0	0	1		3	1	1	1	1		0			0	11	0		1	2	1415	1414		1	0	1	1	0	0	0	0	0	1	2	1	1	1	1	1	3
	593775	3	1	2	3	51	1	0	0	0	1		1	1	2	1	1		2	86		1	41	0		1	2	1415	1383		32	0	2	1	0	0	0	0	0	1	1	1	1	1	1	2	3
	310739	3	1	2	1	21	1	0	0	1	3		1	1	3	2	1		1	32		1	11	0		1	2	1418	1396		22	0	2	1	0	0	1	1	1	2	1	1	1	1	1	2	2
	310739	3	1	2	1	21	1	0	0	1	3		1	1	2	1	1		4	60							2	1418	1363		55	0	2	1	0	0	1	1	1	2	1	1	1	1	1	2	2
	310739	2	1	3	2	21	1	0	0	2	5		3	1	1	1	1		0			1	32	1		1	2	1418	1413		5	0	2	2	0	0	1	1	1	3	2	0	0	1	1	1	2
	310739	3	1	2	2	21	1	0	0	2	2		1	1	2	2	1		3	39							2	1418	1379		39	0	2	1	0	0	1	1	1	1	1	1	1	1	1	2	2
	310739	2	1	3	0	21	1	0	0	2	3		1	1	1	1	1		2			1	33	1		0	2	1418	1391		27	0	2	2	0	0	1	1	1	2	1	0	0	1	1	1	2
	310739	1	1	3	0	21	1	0	0	0	5		2	1	1	1	1		1			1	11	0		1	2	1418	1404		14	0	1	2	0	0	0	0	0	3	0	0	0	1	1	1	2
	310739	4	1	2	4	21	1	0	0	2	4		1	1	4	2	1		1	64		1	33	1		0	2	1418	1404		14	0	2	1	0	0	1	1	1	3	1	0	0	1	1	2	2
	310739	2	1	3	2	21	1	0	0	2	3		1	1	1	2	1		3								2	1418	1377		41	0	2	2	0	0	1	1	1	2	1	0	0	1	1	1	2
	311960	2	1	2	4	21	1	0	0	0	2		1	1	4	1	1		0	20		1	32	0		0	2	1417	1407		10	0	2	1	0	0	0	0	0	1	1	0	0	1	1	2	2
	311960	2	1	2	4	21	1	0	0	0	2		1	1	3	1	1		2	25			11	0			2	1417	1387		30	0	2	1	0	0	0	0	0	1	1	0	0	1	1	2	2
	311960	2	1	2	4	21	1	0	0	0	2		1	1	2	2	1		4	32							2	1417	1361		56	0	2	1	0	0	0	0	0	1	1	0	0	1	1	2	2
	311960	4	1	2	3	21	1	0	0	1	3		3	1	2	1	1		4	100							2	1417	1367		50	0	2	1	0	0	1	1	1	2	2	1	1	1	1	2	2
	311960	5	1	0		21	1	0	0	0	2		1	1	3	2	0	9		63							2	1417	1363	209	54	1	2	0	0	0	0	0	0	1	1	1	1	1	1	2	2
	311960	2	1	2	5	21	1	0	0	2	4		1	1	1	2	1		1			1	33	1		1	2	1417	1404		13	0	2	1	0	0	1	1	1	3	1	0	0	1	1	1	2
	311960	4	1	2	4	21	1	0	0	2	3		1	1	3	1	1		2	69		1	11	0		1	2	1417	1384		33	0	2	1	0	0	1	1	1	2	1	1	1	1	1	2	2
	311960	1	1	2	4	21	1	0	0	2	4		3	1	2	1	1		2	31		1	32	1		0	2	1417	1390		27	0	1	1	0	0	1	1	1	3	2	0	0	1	1	2	2
	311960	1	1	2	4	21	1	0	0	2	4		3	1	1	2	1		4								2	1417	1359		58	0	1	1	0	0	1	1	1	3	2	0	0	1	1	1	2
	692737	1	1	1	0	21	1	0	0	2	2		1	1	1	2	1		2			0	11	0		1	2	1416	1391		25	0	1	1	0	0	1	1	1	1	1	1	1	1	1	1	2
	692737	2	1	2	4	21	1	0	0	2	1		1	1	2	1	1		1	70		1	21	1		0	2	1416	1398		18	0	2	1	0	0	1	1	1	1	1	1	1	1	1	2	2
	692737	3	1	2	4	21	1	0	0	2	3		3	1	2	2	1		1	63		0	41	0		1	2	1416	1395		21	0	2	1	0	0	1	1	1	2	2	1	1	1	1	2	2
	692737	4	1	2	4	21	1	0	0	0	3		2	1	2	2	1		4	123							2	1416	1356		60	0	2	1	0	0	0	0	0	2	0	1	1	1	1	2	2
	692737	3	1	2	4	21	1	0	0	0	2		1	1	3	1	1		2	73		0	11	0		1	2	1416	1383		33	0	2	1	0	0	0	0	0	1	1	0	0	1	1	2	2
	692737	3	1	3	7	97	1	0	0	0	4		1	1	1	2	1		0			1	33	1		0	2	1416	1409		7	0	2	2	0	0	0	0	0	3	1	1	1	1	1	1	3
	692737	4	1	2	4	21	1	0	0	0	3		1	1	4	2	1		2	64		0	11	0		1	2	1416	1381		35	0	2	1	0	0	0	0	0	2	1	1	1	1	1	2	2
	635530	3	1	1	3	21	1	0	0	2	3		3	1	3	1	1		0	72		0	11	0		1	2	1417	1412		5	0	2	1	0	0	1	1	1	2	2	1	1	1	1	2	2
	635530	2	1	1	0	97	1	0	0	2	3		1	1	1	2	1		3								2	1417	1379		38	0	2	1	0	0	1	1	1	2	1	1	1	1	1	1	3
	635530	2	1	2	4	21	1	0	0	2	4		3	1	2	1	1		1	59		1	33	1		0	2	1417	1401		16	0	2	1	0	0	1	1	1	3	2	0	0	1	1	2	2
	635530	3	1	2	4	21	1	0	0	0	3		1	1	2	1	1		1	48		1	11	0		1	2	1417	1398		19	0	2	1	0	0	0	0	0	2	1	0	0	1	1	2	2
	635530	3	1	3	0	21	1	0	0	1	2		3	1	1	1	1		0			1	11	0		1	2	1417	1414		3	0	2	2	0	0	1	1	1	1	2	0	0	1	1	1	2
	635530	3	1	2	3	97	1	1	0	2	2		1	1	3	2	1		1	89		1	32	1		0	2	1417	1399		18	0	2	1	1	0	1	2	1	1	1	0	0	1	1	2	3
	635530	3	1	2	3	97	1	1	0	2	2		1	1	2	2	1		1	89			32	1			2	1417	1399		18	0	2	1	1	0	1	2	1	1	1	0	0	1	1	2	3
	635530	4	1	1	4	21	1	0	0	1	1		1	1	2	2	1		4	35							2	1417	1364		53	0	2	1	0	0	1	1	1	1	1	1	1	1	1	2	2
	635530	3	1	2	3	21	1	0	0	0	2		3	1	3	2	1		4	35							2	1417	1358		59	0	2	1	0	0	0	0	0	1	2	0	0	1	1	2	2
	635530	4	1	3	0	21	1	0	0	1	2		1	1	4	1	0	0		33		1	11	0		1	2	1417	1382	103	35	1	2	2	0	0	1	1	1	1	1	1	1	1	1	2	2
	635530	2	1	2	2	21	1	0	0	0	1		1	1	1	2	1		2			1	21	1		0	2	1417	1385		32	0	2	1	0	0	0	0	0	1	1	0	0	1	1	1	2
	635530	4	1	1	4	21	1	0	0	0	3		1	1	4	1	1		1	37		1	42	0		0	2	1417	1395		22	0	2	1	0	0	0	0	0	2	1	0	0	1	1	2	2
	635530	4	1	1	4	21	1	0	0	0	3		1	1	3	2	0	0		79							2	1417	1358	103	59	1	2	1	0	0	0	0	0	2	1	0	0	1	1	2	2
	635530	2	1	3	2	21	1	0	0	2	3		3	1	1	1	1		0			1	11	0		1	2	1417	1414		3	0	2	2	0	0	1	1	1	2	2	0	0	1	1	1	2
	635530	5	1	3	0	21	1	1	0	0	2		1	1	5	2	1		4	118							2	1417	1358		59	0	2	2	1	0	0	1	1	1	1	1	1	1	1	2	2
	635530	5	1	3	0	21	1	1	0	0	2		1	1	4	2	1		4	118							2	1417	1358		59	0	2	2	1	0	0	1	1	1	1	1	1	1	1	2	2
	635530	3	1	2	5	21	1	0	0	2	3		1	1	1	2	1		4								2	1417	1367		50	0	2	1	0	0	1	1	1	2	1	1	1	1	1	1	2
	635530	3	1	1	1	21	1	0	0	2	2		4	4	2	1	1		2	55		1	11	0		1	2	1417	1383		34	0	2	1	0	0	1	1	1	1	0	0	0	1	1	2	2
	638547	3	1	2	3	21	1	0	0	0	2		1	1	2	1	1		3	81							2	1417	1377		40	0	2	1	0	0	0	0	0	1	1	1	1	1	1	2	2
	638547	3	1	2	3	21	1	0	0	0	2		3	1	3	2	1		0	80		1	11	0		1	2	1417	1413		4	0	2	1	0	0	0	0	0	1	2	0	0	1	1	2	2
	638547	1	1	2	2	97	1	1	0	2	3		4	1	1	1	1		3								2	1417	1375		42	0	1	1	1	0	1	2	1	2	0	1	1	1	1	1	3
	638547	2	1	3	0	21	1	0	0	0	4		1	1	1	1	1		3								2	1417	1379		38	0	2	2	0	0	0	0	0	3	1	1	1	1	1	1	2
	638547	5	1	1	2	21	2	0	0	0	3		1	1	4	2	1		4	123							2	1417	1366		51	0	2	1	0	0	0	0	0	2	1	0	0	2	1	2	2
	638547	2	1	2	2	21	1	0	0	0	2		1	1	2	1	1		4	47							2	1417	1358		59	0	2	1	0	0	0	0	0	1	1	0	0	1	1	2	2
	638547	4	1	2	1	21	1	0	0	2	3		1	1	3	2	1		2	105		0	11	0		1	2	1417	1393		24	0	2	1	0	0	1	1	1	2	1	1	1	1	1	2	2
	638547	4	1	2	5	21	1	0	0	1	2		1	1	2	1	1		3	121							2	1417	1380		37	0	2	1	0	0	1	1	1	1	1	0	0	1	1	2	2
	638547	1	1	3	0	21	1	0	0	0	2		1	1	1	1	1		0			1	21	1		0	2	1417	1408		9	0	1	2	0	0	0	0	0	1	1	0	0	1	1	1	2
	638547	6	1	2	4	21	2	0	0	2	2		1	1	7	1	1		2	23		0	11	0		0	2	1417	1382		35	0	2	1	0	0	1	1	1	1	1	1	1	2	1	2	2
	638547	6	1	2	4	21	2	0	0	2	2		1	1	6	1	1		4	24							2	1417	1358		59	0	2	1	0	0	1	1	1	1	1	1	1	2	1	2	2
	638547	3	1	2	4	21	2	0	0	0	2		1	1	2	2	1		2	61		1	33	1		0	2	1417	1392		25	0	2	1	0	0	0	0	0	1	1	1	1	2	1	2	2
	638547	4	1	2	1	21	1	0	0	1	1	3	1	1	3	1	1		3	70							2	1417	1371		46	0	2	1	0	0	1	1	1	1	1	0	0	1	1	2	2
	688827	1	1	2	4	21	2	0	0	0	2		3	1	1	2	1		0			1	33	1		1	2	1418	1411		7	0	1	1	0	0	0	0	0	1	2	0	0	2	1	1	2
	688827	3	1	0		21	1	0	0	0	2		1	1	2	2	1		3	52							2	1418	1374		44	0	2	0	0	0	0	0	0	1	1	1	1	1	1	2	2
	688827	2	1	3	2	21	2	0	0	2	4		1	1	1	1	1		2			1	32	1		0	2	1418	1391		27	0	2	2	0	0	1	1	1	3	1	0	0	2	1	1	2
	688827	3	1	2	4	21	2	0	0	2	4		1	1	1	1	1		2			1	33	1		0	2	1418	1383		35	0	2	1	0	0	1	1	1	3	1	0	0	2	1	1	2
	688827	3	1	3	4	21	1	0	0	2	4		1	1	1	2	1		2			1	11	0		1	2	1418	1393		25	0	2	2	0	0	1	1	1	3	1	1	1	1	1	1	2
	688827	4	1	2	0	21	1	0	0	0	2		1	1	2	1	1		4	103							2	1418	1359		59	0	2	1	0	0	0	0	0	1	1	0	0	1	1	2	2
	688827	3	1	1	4	21	1	0	0	2	2		3	1	2	1	1		1	95		1	27	0		1	2	1418	1404		14	0	2	1	0	0	1	1	1	1	2	0	0	1	1	2	2
	688827	3	1	1	5	21	1	0	0	2	2		1	1	3	1	1		1	44		0	11	0		1	2	1418	1396		22	0	2	1	0	0	1	1	1	1	1	1	1	1	1	2	2
	663687	2	1	2	5	21	1	1	2	2	5		1	1	1	1	1		3								2	1417	1379		38	0	2	1	1	1	1	3	1	3	1	0	0	1	1	1	2
	663687	3	1	3	4	21	1	0	0	0	4		1	1	1	1	1		2			1	11	0		1	2	1417	1390		27	0	2	2	0	0	0	0	0	3	1	0	0	1	1	1	2
	663687	4	1	0		21	1	0	0	0	1		3	1	5	2	1		3	32							2	1417	1381		36	0	2	0	0	0	0	0	0	1	2	1	1	1	1	2	2
	663687	2	1	2	5	21	1	0	0	2	4		3	1	2	1	1		3	38							2	1417	1378		39	0	2	1	0	0	1	1	1	3	2	0	0	1	1	2	2
	663687	4	1	3	2	97	1	0	0	2	3		2	1	3	1	1		1	28		1	32	1		1	2	1417	1395		22	0	2	2	0	0	1	1	1	2	0	0	0	1	1	2	3
	663687	4	1	3	2	97	1	0	0	2	3		2	1	2	2	1		4	75							2	1417	1367		50	0	2	2	0	0	1	1	1	2	0	0	0	1	1	2	3
	663687	1	1	2	4	21	1	0	0	0	4		1	1	1	1	1		1			1	11	0		1	2	1417	1395		22	0	1	1	0	0	0	0	0	3	1	0	0	1	1	1	2
	663687	4	1	2	0	21	1	0	0	1	1		1	1	5	1	1		2	105		0	11	0		1	2	1417	1392		25	0	2	1	0	0	1	1	1	1	1	1	1	1	1	2	2
	663687	4	1	3	0	21	1	1	0	0	5		1	1	2	1	1		4	108							2	1417	1367		50	0	2	2	1	0	0	1	1	3	1	0	0	1	1	2	2
	663687	2	1	1	5	21	1	0	1	2	2		3	1	1	2	1		2			1	11	0		1	2	1417	1390		27	0	2	1	0	1	1	2	1	1	2	0	0	1	1	1	2
	655642	1	1	1	3	21	1	0	0	0	1		1	1	1	1	1		3								2	1417	1377		40	0	1	1	0	0	0	0	0	1	1	1	1	1	1	1	2
	655642	2	1	1	5	97	1	0	0	2	2		1	1	2	2	1		1	31		1	11	0		1	2	1418	1399		19	0	2	1	0	0	1	1	1	1	1	0	0	1	1	2	3
	655642	2	1	1	5	97	1	0	0	2	2		1	1	1	2	1		4								2	1418	1368		50	0	2	1	0	0	1	1	1	1	1	0	0	1	1	1	3
	655642	2	1	2	2	21	1	0	0	1	2		1	1	1	2	1		1			0	11	0		1	2	1417	1396		21	0	2	1	0	0	1	1	1	1	1	0	0	1	1	1	2
	655642	3	1	2	4	21	1	0	0	0	1		3	1	3	1	1		0	54		0	11	0		1	2	1417	1417		0	0	2	1	0	0	0	0	0	1	2	1	1	1	1	2	2
	655642	3	1	2	4	21	1	0	0	0	1		3	1	2	2	1		4	58							2	1417	1362		55	0	2	1	0	0	0	0	0	1	2	1	1	1	1	2	2
	655642	1	1	2	3	97	1	0	0	0	1		3	1	1	1	1		3								2	1417	1375		42	0	1	1	0	0	0	0	0	1	2	0	0	1	1	1	3
	655642	4	1	2	4	21	1	0	0	2	4		4	1	3	1	1		4	47							2	1417	1365		52	0	2	1	0	0	1	1	1	3	0	0	0	1	1	2	2
	655642	2	1	3	2	21	1	0	0	2	5		1	1	1	1	1		1			1	21	1		0	2	1418	1398		20	0	2	2	0	0	1	1	1	3	1	0	0	1	1	1	2
	655642	3	1	3	2	21	1	1	0	0	4		1	1	2	1	1		3	75							2	1417	1379		38	0	2	2	1	0	0	1	1	3	1	0	0	1	1	2	2
	655642	3	1	2	2	21	1	0	0	0	1		1	1	2	1	1		0	81		0	21	0		1	2	1417	1406		11	0	2	1	0	0	0	0	0	1	1	1	1	1	1	2	2
	655642	2	1	2	5	21	1	1	0	2	3		3	1	1	1	1		0			1	25	0		0	2	1417	1416		1	0	2	1	1	0	1	2	1	2	2	0	0	1	1	1	2
	589944	3	1	2	1	21	1	0	0	0	1		3	1	3	1	1		1	90		0	11	0		1	2	1415	1392		23	0	2	1	0	0	0	0	0	1	2	1	1	1	1	2	2
	589944	1	1	1	3	21	1	0	0	0	2		4	4	1	2	1		3								2	1415	1368		47	0	1	1	0	0	0	0	0	1	0	0	0	1	1	1	2
	589944	3	1	1	5	21	1	0	0	0	1		4	3	3	1	1		1	24		0	11	0		1	2	1415	1393		22	0	2	1	0	0	0	0	0	1	0	0	0	1	1	2	2
	589944	3	1	1	5	21	1	0	0	0	1		4	3	2	1	0	0		23							2	1415	1368	102	47	1	2	1	0	0	0	0	0	1	0	0	0	1	1	2	2
	589944	4	1	1	4	21	1	0	0	0	2		1	1	3	1	1		1	66		0	11	0		1	2	1415	1395		20	0	2	1	0	0	0	0	0	1	1	0	0	1	1	2	2
	589944	2	1	2	2	21	1	0	0	0	1		1	1	2	2	1		4	39							2	1415	1359		56	0	2	1	0	0	0	0	0	1	1	1	1	1	1	2	2
	589944	2	1	1	5	21	1	0	0	0	2		1	1	2	2	1		3	78							2	1415	1379		36	0	2	1	0	0	0	0	0	1	1	0	0	1	1	2	2
	589944	4	1	1	4	21	1	0	0	0	1		1	1	4	1	1		2	47		0	11	0		1	2	1415	1383		32	0	2	1	0	0	0	0	0	1	1	0	0	1	1	2	2
	589944	1	1	1	5	21	1	0	0	0	1		1	1	2	1	1		2			1	21	1		0	2	1415	1380		35	0	1	1	0	0	0	0	0	1	1	1	1	1	1	2	2
	589944	1	1	1	5	21	1	0	0	0	1		1	1	1	1	0	1					21	1			2	1415	1380	201	35	1	1	1	0	0	0	0	0	1	1	1	1	1	1	1	2
	589944	1	1	2	2	97	1	0	0	0	1		3	1	1	2	1		0			1	11	0		1	2	1415	1415		0	0	1	1	0	0	0	0	0	1	2	0	0	1	1	1	3
	589944	2	1	1	1	21	1	0	0	0	1		1	1	2	1	1		2	60		0	11	0		1	2	1415	1386		29	0	2	1	0	0	0	0	0	1	1	0	0	1	1	2	2
	690374	3	1	1	2	21	1	0	0	0	1		3	1	4	1	1		1	55		0	11	0		0	2	1415	1396		19	0	2	1	0	0	0	0	0	1	2	1	1	1	1	2	2
	690374	3	1	1	5	21	1	0	0	0	1		3	1	4	1	1		2	36		0	11	0		0	2	1415	1390		25	0	2	1	0	0	0	0	0	1	2	1	1	1	1	2	2
	690374	4	1	1	0	21	1	0	0	0	1		1	1	6	1	1		0	63		0	11	0		1	2	1415	1411		4	0	2	1	0	0	0	0	0	1	1	1	1	1	1	2	2
	690374	3	1	2	4	21	1	0	0	0	1		3	1	2	1	1		0	40		1	11	0		0	2	1415	1413		2	0	2	1	0	0	0	0	0	1	2	0	0	1	1	2	2
	690374	3	1	2	4	21	1	0	0	0	1		3	1	1	1	1		3								2	1415	1373		42	0	2	1	0	0	0	0	0	1	2	0	0	1	1	1	2
	690374	2	1	2	3	21	1	0	0	0	2		3	1	2	2	1		0	51		1	11	0		1	2	1415	1404		11	0	2	1	0	0	0	0	0	1	2	1	1	1	1	2	2
	690374	2	1	2	4	21	1	0	0	0	1		3	1	1	2	1		4								2	1415	1363		52	0	2	1	0	0	0	0	0	1	2	0	0	1	1	1	2
	690374	1	1	1	5	97	1	0	0	0	1		1	1	1	1	1		3								2	1415	1374		41	0	1	1	0	0	0	0	0	1	1	0	0	1	1	1	3
	690374	2	1	2	3	21	1	0	0	0	4		1	1	1	2	1		1			1	33	1		1	2	1415	1402		13	0	2	1	0	0	0	0	0	3	1	0	0	1	1	1	2
	690374	3	1	2	1	21	1	0	0	1	3		3	1	2	1	1		0	36		1	11	0		1	2	1415	1404		11	0	2	1	0	0	1	1	1	2	2	0	0	1	1	2	2
	690374	3	1	2	1	21	1	0	0	1	3		3	1	1	2	1		4								2	1415	1367		48	0	2	1	0	0	1	1	1	2	2	0	0	1	1	1	2
	690374	3	1	1	4	21	1	0	0	0	1		3	1	2	1	1		3	49							2	1415	1368		47	0	2	1	0	0	0	0	0	1	2	0	0	1	1	2	2
	690374	1	1	2	3	21	1	0	0	0	2		3	1	1	2	1		0			1	11	0		1	2	1415	1415		0	0	1	1	0	0	0	0	0	1	2	1	1	1	1	1	2
	690374	4	1	1	5	21	1	0	0	0	1		1	1	4	2	1		1	56		0	11	0		1	2	1415	1403		12	0	2	1	0	0	0	0	0	1	1	1	1	1	1	2	2
	690374	2	1	2	4	21	1	0	0	0	1		1	1	3	1	1		1	22		1	11	0		1	2	1415	1403		12	0	2	1	0	0	0	0	0	1	1	1	1	1	1	2	2
	690374	2	1	2	4	21	1	0	0	0	1		1	1	2	1	1		2	57			11	0			2	1415	1380		35	0	2	1	0	0	0	0	0	1	1	1	1	1	1	2	2
	396835	3	1	2	5	21	1	0	1	2	4		3	1	2	1	1		2	115		1	11	0		1	2	1417	1384		33	0	2	1	0	1	1	2	1	3	2	1	1	1	1	2	2
	396835	4	1	1	5	21	1	0	0	1	4		3	1	5	1	1		2	48		1	33	1		0	2	1417	1392		25	0	2	1	0	0	1	1	1	3	2	0	0	1	1	2	2
	396835	2	1	2	1	21	1	0	0	2	3		2	1	1	2	1		1			1	33	1		0	2	1417	1396		21	0	2	1	0	0	1	1	1	2	0	0	0	1	1	1	2
	396835	2	1	2	0	21	1	0	0	0	3		2	1	2	2	1		0	21		1	33	1		1	2	1417	1410		7	0	2	1	0	0	0	0	0	2	0	1	1	1	1	2	2
	396835	2	1	2	0	21	1	0	0	0	3		2	1	1	1	0	0					33	1			2	1417	1389	102	28	1	2	1	0	0	0	0	0	2	0	1	1	1	1	1	2
	396835	5	1	1	4	21	1	0	0	0	1		1	1	5	2	1		3	86							2	1417	1380		37	0	2	1	0	0	0	0	0	1	1	0	0	1	1	2	2
	396835	2	1	3	2	21	1	1	0	2	3		4	4	1	2	1		3								2	1417	1379		38	0	2	2	1	0	1	2	1	2	0	1	1	1	1	1	2
	396835	4	1	2	3	21	1	0	0	0	3		3	1	2	2	1		3	138							2	1417	1369		48	0	2	1	0	0	0	0	0	2	2	0	0	1	1	2	2
	396835	5	1	3	2	21	1	0	0	2	4		3	1	4	1	1		1	102		1	11	0		1	2	1417	1405		12	0	2	2	0	0	1	1	1	3	2	0	0	1	1	2	2
	396835	2	1	2	4	21	1	0	0	0	1		1	1	2	1	1		1	89		1	11	0		1	2	1417	1400		17	0	2	1	0	0	0	0	0	1	1	1	1	1	1	2	2
	712469	5	1	2	1	21	1	0	0	2	1		4	5	3	1	1		3	46							2	1417	1372		45	0	2	1	0	0	1	1	1	1	0	1	1	1	1	2	2
	712469	2	1	2	2	21	1	0	0	1	1		1	1	3	1	1		0	61		1	25	0		0	2	1417	1407		10	0	2	1	0	0	1	1	1	1	1	1	1	1	1	2	2
	712469	2	1	2	5	21	1	0	0	2	5		3	1	1	2	1		1			1	32	1		1	2	1417	1398		19	0	2	1	0	0	1	1	1	3	2	0	0	1	1	1	2
	712469	2	1	3	2	21	1	0	1	1	4		3	1	1	2	1		3								2	1417	1380		37	0	2	2	0	1	1	2	1	3	2	0	0	1	1	1	2
	712469	3	1	2	3	21	1	0	0	0	1		1	1	2	1	1		3	68							2	1417	1370		47	0	2	1	0	0	0	0	0	1	1	1	1	1	1	2	2
	712469	4	1	3	0	21	1	0	0	0	5		1	1	3	1	1		1	78		1	32	1		1	2	1417	1400		17	0	2	2	0	0	0	0	0	3	1	0	0	1	1	2	2
	712469	2	1	3	4	97	1	0	0	0	2		3	1	1	1	1		0			1	11	0		1	2	1417	1414		3	0	2	2	0	0	0	0	0	1	2	0	0	1	1	1	3
	712469	3	1	2	3	21	1	0	0	2	2		2	1	3	1	1		2	71		1	21	0		1	2	1417	1388		29	0	2	1	0	0	1	1	1	1	0	1	1	1	1	2	2
	712469	4	1	2	2	21	1	0	0	2	3		1	1	3	1	1		3	85							2	1417	1375		42	0	2	1	0	0	1	1	1	2	1	0	0	1	1	2	2
	712469	2	1	3	2	97	1	1	0	2	4		1	1	1	2	1		1			1	33	1		0	2	1417	1403		14	0	2	2	1	0	1	2	1	3	1	0	0	1	1	1	3
	712469	2	1	3	2	21	1	0	0	1	5		1	1	1	1	1		1			1	33	1		0	2	1417	1398		19	0	2	2	0	0	1	1	1	3	1	0	0	1	1	1	2
	712469	2	1	2	2	97	1	0	0	1	3		3	1	1	2	1		2			1	41	1		1	2	1417	1385		32	0	2	1	0	0	1	1	1	2	2	1	1	1	1	1	3
	712469	2	1	3	0	97	1	0	0	2	3		3	1	1	1	1		0			1	11	0		1	2	1417	1408		9	0	2	2	0	0	1	1	1	2	2	0	0	1	1	1	3
	804469	2	1	2	3	21	1	0	0	2	3		3	1	1	1	1		3								2	1418	1379		39	0	2	1	0	0	1	1	1	2	2	1	1	1	1	1	2
	804469	1	1	3	0	97	1	0	0	2	4		1	1	1	2	1		1			1	32	1		1	2	1418	1397		21	0	1	2	0	0	1	1	1	3	1	0	0	1	1	1	3
	804469	5	1	3	4	21	1	0	0	2	5	3	1	1	3	1	1		1	52		1	33	1		0	2	1418	1394		24	0	2	2	0	0	1	1	1	3	1	1	1	1	1	2	2
	804469	4	1	1	5	21	1	0	0	2	2		3	1	4	2	1		2	45		1	11	0		1	2	1418	1388		30	0	2	1	0	0	1	1	1	1	2	1	1	1	1	2	2
	804469	4	1	2	5	21	1	0	1	2	5		3	1	3	2	1		4	33							2	1418	1362		56	0	2	1	0	1	1	2	1	3	2	0	0	1	1	2	2
	804469	2	1	2	4	21	1	0	0	2	2		2	1	1	2	1		2			1	32	1		0	2	1418	1385		33	0	2	1	0	0	1	1	1	1	0	1	1	1	1	1	2
	804469	4	1	2	1	21	1	0	0	2	3		1	1	4	1	1		1	63		1	11	0		1	2	1418	1394		24	0	2	1	0	0	1	1	1	2	1	1	1	1	1	2	2
	804469	3	1	2	1	21	1	0	0	1	4		3	1	2	2	1		4	63							2	1418	1362		56	0	2	1	0	0	1	1	1	3	2	0	0	1	1	2	2
	691218	3	1	2	5	21	1	0	0	0	4		3	1	1	1	1		1			1	11	0		1	2	1415	1398		17	0	2	1	0	0	0	0	0	3	2	1	1	1	1	1	2
	691218	2	1	2	5	21	1	0	0	0	2		3	1	1	1	1		0			1	41	1		0	2	1415	1408		7	0	2	1	0	0	0	0	0	1	2	0	0	1	1	1	2
	691218	3	1	1	5	97	1	0	0	0	2		3	1	2	2	1		1	74		1	11	0		1	2	1415	1392		23	0	2	1	0	0	0	0	0	1	2	0	0	1	1	2	3
	691218	3	1	0		21	1	0	0	0	1		1	1	2	2	1		3	52							2	1415	1368		47	0	2	0	0	0	0	0	0	1	1	1	1	1	1	2	2
	691218	3	1	2	5	21	1	0	0	0	3		1	1	2	1	1		0	106		1	33	0		0	2	1415	1408		7	0	2	1	0	0	0	0	0	2	1	1	1	1	1	2	2
	691218	1	1	2	2	21	1	0	0	0	1		1	1	1	1	1		2			1	41	0		0	2	1415	1385		30	0	1	1	0	0	0	0	0	1	1	1	1	1	1	1	2
	691218	1	1	1	5	21	1	0	0	0	2		1	1	2	2	1		0	40		1	11	0		1	2	1415	1408		7	0	1	1	0	0	0	0	0	1	1	1	1	1	1	2	2
	691218	1	1	1	5	21	1	0	0	0	2		1	1	1	2	1		3								2	1415	1368		47	0	1	1	0	0	0	0	0	1	1	1	1	1	1	1	2
	691218	3	1	3	4	21	1	0	0	0	1		1	1	2	1	1		0	63		1	11	0		1	2	1415	1413		2	0	2	2	0	0	0	0	0	1	1	1	1	1	1	2	2
	626120	3	1	3	2	21	1	1	1	0	2		1	1	3	2	1		1	47		0	11	0		1	2	1415	1401		14	0	2	2	1	1	0	2	1	1	1	1	1	1	1	2	2
	626120	1	1	2	2	21	1	0	0	0	2		3	1	1	2	1		4								2	1415	1357		58	0	1	1	0	0	0	0	0	1	2	0	0	1	1	1	2
	626120	1	1	2	1	21	1	0	0	0	2		1	1	1	1	1		1			1	11	0		1	2	1415	1402		13	0	1	1	0	0	0	0	0	1	1	0	0	1	1	1	2
	626120	2	1	1	5	97	1	0	0	0	2		1	1	3	2	1		2	36		0	11	0		1	2	1415	1383		32	0	2	1	0	0	0	0	0	1	1	0	0	1	1	2	3
	626120	1	1	2	1	21	1	0	0	0	1		3	1	2	1	1		0	32		1	11	0		1	2	1415	1415		0	0	1	1	0	0	0	0	0	1	2	1	1	1	1	2	2
	626120	1	1	2	1	21	1	0	0	0	1		3	1	1	2	1		2				11	0			2	1415	1383		32	0	1	1	0	0	0	0	0	1	2	1	1	1	1	1	2
	626120	5	1	1	5	21	1	2	0	2	4		1	1	8	1	1		2	29		1	11	0		0	2	1415	1382		33	0	2	1	1	0	1	2	1	3	1	1	1	1	1	2	2
	626120	4	1	3	6	21	1	2	0	0	4		4	1	2	1	1		4	85							2	1415	1367		48	0	2	2	1	0	0	1	1	3	0	1	1	1	1	2	2
	626120	3	1	3	5	21	1	2	0	0	4		1	1	2	1	1		1	79		1	33	0		1	2	1415	1401		14	0	2	2	1	0	0	1	1	3	1	1	1	1	1	2	2
	626120	2	1	2	3	97	1	0	2	2	2		1	1	1	1	1		0			1	41	0		1	2	1415	1413		2	0	2	1	0	1	1	2	1	1	1	0	0	1	1	1	3
	626120	2	1	2	5	21	1	0	0	0	4		3	1	1	1	1		2			1	11	0		1	2	1415	1384		31	0	2	1	0	0	0	0	0	3	2	1	1	1	1	1	2
	626120	2	1	3	3	21	1	0	0	2	5		1	1	1	1	1		0			1	33	0		0	2	1415	1414		1	0	2	2	0	0	1	1	1	3	1	0	0	1	1	1	2
	626120	2	1	2	2	97	1	0	0	0	3		3	1	2	2	1		0	69		1	33	0		1	2	1415	1413		2	0	2	1	0	0	0	0	0	2	2	0	0	1	1	2	3
	626120	3	1	2	2	21	1	0	0	2	1		3	1	1	1	1		2			1	11	0		1	2	1415	1381		34	0	2	1	0	0	1	1	1	1	2	1	1	1	1	1	2
	626120	3	1	1	5	97	1	0	0	0	1		1	1	3	1	1		4	58							2	1415	1364		51	0	2	1	0	0	0	0	0	1	1	1	1	1	1	2	3
	670891	3	1	1	4	97	1	0	0	0	3		1	1	1	1	1		3								2	1416	1376		40	0	2	1	0	0	0	0	0	2	1	0	0	1	1	1	3
	670891	2	1	1	5	21	1	0	0	2	3		1	1	1	1	1		2			1	11	0		1	2	1416	1389		27	0	2	1	0	0	1	1	1	2	1	0	0	1	1	1	2
	670891	3	1	1	5	97	1	0	2	2	3		1	1	2	1	1		1	77		1	11	0		1	2	1416	1395		21	0	2	1	0	1	1	2	1	2	1	0	0	1	1	2	3
	670891	4	1	1	1	21	1	0	0	0	1		1	1	3	2	1		4	94							2	1416	1357		59	0	2	1	0	0	0	0	0	1	1	0	0	1	1	2	2
	670891	2	1	1	5	21	1	0	0	2	2		1	1	2	2	1		0	47		1	33	1		0	2	1416	1406		10	0	2	1	0	0	1	1	1	1	1	0	0	1	1	2	2
	670891	2	1	1	5	21	1	0	0	2	2		1	1	1	1	0	0									2	1416	1358	102	58	1	2	1	0	0	1	1	1	1	1	0	0	1	1	1	2
	670891	2	1	1	4	21	1	0	0	1	1		1	1	2	1	1		1	51		1	33	1		0	2	1416	1396		20	0	2	1	0	0	1	1	1	1	1	1	1	1	1	2	2
	670891	2	1	2	3	21	1	1	0	2	4		1	1	2	2	1		2	47		1	11	0		1	2	1416	1383		33	0	2	1	1	0	1	2	1	3	1	1	1	1	1	2	2
	670891	3	1	1	5	21	1	0	0	0	2		1	1	3	1	1		0	43		1	11	0		1	2	1416	1409		7	0	2	1	0	0	0	0	0	1	1	0	0	1	1	2	2
	670891	3	1	1	5	21	1	0	0	0	2		1	1	2	2	1		4	31							2	1416	1366		50	0	2	1	0	0	0	0	0	1	1	0	0	1	1	2	2
	670891	4	1	2	4	21	1	0	0	0	2		1	1	4	1	1		0	23		0	11	0		1	2	1416	1405		11	0	2	1	0	0	0	0	0	1	1	1	1	1	1	2	2
	670891	4	1	2	4	21	1	0	0	0	2		1	1	3	2	1		2	57			11	0			2	1416	1381		35	0	2	1	0	0	0	0	0	1	1	1	1	1	1	2	2
	670891	2	1	1	1	21	1	0	0	0	1		1	1	2	1	1		2	44		0	11	0		1	2	1416	1382		34	0	2	1	0	0	0	0	0	1	1	1	1	1	1	2	2
	670891	4	1	1	5	21	1	0	0	0	1		1	1	4	2	1		1	69		0	11	0		1	2	1416	1392		24	0	2	1	0	0	0	0	0	1	1	1	1	1	1	2	2
	670891	5	1	1	5	21	1	0	0	0	1		1	1	4	2	1		2	112		1	11	0		1	2	1416	1389		27	0	2	1	0	0	0	0	0	1	1	1	1	1	1	2	2
	633519	4	1	0		21	1	0	0	1	3		1	1	4	2	1		1	16		1	11	0		1	2	1415	1393		22	0	2	0	0	0	1	1	1	2	1	1	1	1	1	2	2
	633519	4	1	0		21	1	0	0	1	3		1	1	3	2	0	0		102							2	1415	1377	107	38	1	2	0	0	0	1	1	1	2	1	1	1	1	1	2	2
	633519	3	1	0		21	1	0	0	0	2		4	5	2	1	1		2	81		0	11	0		1	2	1415	1386		29	0	2	0	0	0	0	0	0	1	0	1	1	1	1	2	2
	633519	1	1	2	4	21	1	0	1	0	3		3	1	2	2	1		0			1	23	1		1	2	1415	1405		10	0	1	1	0	1	0	1	1	2	2	0	0	1	1	2	2
	633519	1	1	2	4	21	1	0	1	0	3		3	1	1	1	1		0				23	1			2	1415	1405		10	0	1	1	0	1	0	1	1	2	2	0	0	1	1	1	2
	633519	1	1	2	2	21	1	0	0	2	4		1	1	2	1	1		0	39		1	11	0		1	2	1415	1409		6	0	1	1	0	0	1	1	1	3	1	0	0	1	1	2	2
	633519	1	1	2	2	21	1	0	0	2	4		1	1	1	2	1		3								2	1415	1369		46	0	1	1	0	0	1	1	1	3	1	0	0	1	1	1	2
	633519	1	1	2	1	21	1	0	0	0	5		3	1	1	2	1		0			1	33	1		1	2	1415	1414		1	0	1	1	0	0	0	0	0	3	2	0	0	1	1	1	2
	633519	4	1	3	2	21	1	0	0	2	4		1	1	2	2	1		3	42							2	1415	1374		41	0	2	2	0	0	1	1	1	3	1	1	1	1	1	2	2
	633519	2	1	2	4	21	1	0	0	2	3		1	1	2	2	1		2	22		1	11	0		0	2	1415	1386		29	0	2	1	0	0	1	1	1	2	1	1	1	1	1	2	2
	633519	2	1	2	4	21	1	0	0	2	3		1	1	1	1	1		4								2	1415	1363		52	0	2	1	0	0	1	1	1	2	1	1	1	1	1	1	2
	633519	2	1	2	3	21	1	0	0	0	3		2	1	1	1	1		3								2	1415	1376		39	0	2	1	0	0	0	0	0	2	0	1	1	1	1	1	2
	633519	1	1	2	2	21	1	0	0	0	2		1	1	2	2	1		0	23		1	11	0		1	2	1415	1410		5	0	1	1	0	0	0	0	0	1	1	0	0	1	1	2	2
	633519	1	1	2	2	21	1	0	0	0	2		1	1	1	2	1		2				11	0			2	1415	1387		28	0	1	1	0	0	0	0	0	1	1	0	0	1	1	1	2
	633519	2	1	1	4	21	1	0	0	0	2		1	1	1	1	1		3								2	1415	1376		39	0	2	1	0	0	0	0	0	1	1	0	0	1	1	1	2
	633519	3	1	0		21	1	0	0	2	2		1	1	3	1	1		0	83		0	11	0		1	2	1415	1412		3	0	2	0	0	0	1	1	1	1	1	1	1	1	1	2	2
	752900	2	1	0		21	1	0	0	0	1		1	1	3	2	1		1	21		0	25	0		0	2	1415	1401		14	0	2	0	0	0	0	0	0	1	1	1	1	1	1	2	2
	752900	2	1	0		21	1	0	0	0	1		1	1	2	1	1		2	53			11	0			2	1415	1380		35	0	2	0	0	0	0	0	0	1	1	1	1	1	1	2	2
	752900	2	1	1	0	21	1	0	0	0	1		3	1	4	1	1		0	39		0	11	0		1	2	1415	1408		7	0	2	1	0	0	0	0	0	1	2	1	1	1	1	2	2
	752900	2	1	1	0	21	1	0	0	0	1		3	1	3	2	1		3	42							2	1415	1369		46	0	2	1	0	0	0	0	0	1	2	1	1	1	1	2	2
	752900	5	1	0		21	1	0	0	0	1		1	1	5	2	1		4	99							2	1415	1367		48	0	2	0	0	0	0	0	0	1	1	1	1	1	1	2	2
	752900	1	1	0		97	1	0	0	0	1		3	1	1	1	1		1			0	11	0		0	2	1415	1397		18	0	1	0	0	0	0	0	0	1	2	0	0	1	1	1	3
	752900	1	1	2	1	21	1	0	0	0	1		1	1	1	1	1		1			0	11	0		1	2	1415	1398		17	0	1	1	0	0	0	0	0	1	1	1	1	1	1	1	2
	752900	1	1	1	1	21	1	0	0	0	1		1	1	1	1	1		1			0	11	0		1	2	1415	1400		15	0	1	1	0	0	0	0	0	1	1	1	1	1	1	1	2
	752900	1	1	0		21	1	0	0	0	1		4	3	1	1	1		2			0	11	0		0	2	1415	1386		29	0	1	0	0	0	0	0	0	1	0	0	0	1	1	1	2
	752900	6	1	0		21	1	0	0	0	1		1	1	5	2	1		4	73							2	1415	1365		50	0	2	0	0	0	0	0	0	1	1	0	0	1	1	2	2
	752900	1	1	1	4	21	1	0	0	0	1		1	1	3	2	1		0	49		0	11	0		1	2	1415	1413		2	0	1	1	0	0	0	0	0	1	1	0	0	1	1	2	2
	752900	1	1	1	4	21	1	0	0	0	1		1	1	2	2	0	0		14							2	1415	1363	100	52	1	1	1	0	0	0	0	0	1	1	0	0	1	1	2	2
	752900	2	1	1	1	21	1	0	0	0	1		1	1	1	2	1		2			0	11	0		0	2	1415	1389		26	0	2	1	0	0	0	0	0	1	1	1	1	1	1	1	2
	752900	2	1	2	4	21	1	0	0	0	1		1	1	2	1	1		2	30		0	11	0		1	2	1415	1380		35	0	2	1	0	0	0	0	0	1	1	1	1	1	1	2	2
	752900	1	1	2	5	21	1	0	0	0	1		3	1	1	1	1		0			1	11	0		1	2	1415	1415		0	0	1	1	0	0	0	0	0	1	2	0	0	1	1	1	2
	752900	2	1	1	3	21	1	0	0	0	1		3	1	1	1	1		3								2	1415	1369		46	0	2	1	0	0	0	0	0	1	2	0	0	1	1	1	2
	752900	4	1	1	5	21	1	0	0	0	1		1	1	4	1	1		2	17		1	11	0		1	2	1415	1383		32	0	2	1	0	0	0	0	0	1	1	0	0	1	1	2	2
	752900	4	1	1	5	21	1	0	0	0	1		1	1	3	1	1		4	83							2	1415	1365		50	0	2	1	0	0	0	0	0	1	1	0	0	1	1	2	2
	752900	5	1	0		21	1	0	0	0	2		3	1	5	2	0	0		24		0	11	0		0	2	1415	1392	116	23	1	2	0	0	0	0	0	0	1	2	1	1	1	1	2	2
	752900	5	1	0		21	1	0	0	0	2		3	1	4	2	1		3	43							2	1415	1368		47	0	2	0	0	0	0	0	0	1	2	1	1	1	1	2	2
	752900	4	1	0		21	1	0	0	0	1		1	1	5	2	1		2	50		0	11	0		0	2	1415	1385		30	0	2	0	0	0	0	0	0	1	1	1	1	1	1	2	2
	752900	1	1	2	4	43	1	0	0	2	1		3	1	1	2	1		2			1	11	0		1	2	1415	1383		32	0	1	1	0	0	1	1	1	1	2	0	0	1	1	1	3
	617064	3	1	2	1	21	1	0	0	0	1		3	1	3	2	1		2	17		0	11	0		1	2	1416	1390		26	0	2	1	0	0	0	0	0	1	2	1	1	1	1	2	2
	617064	3	1	2	1	21	1	0	0	0	1		3	1	2	2	1		3	77							2	1416	1372		44	0	2	1	0	0	0	0	0	1	2	1	1	1	1	2	2
	617064	5	1	0		21	1	0	0	0	1		1	1	5	1	1		1	37		0	11	0		1	2	1415	1398		17	0	2	0	0	0	0	0	0	1	1	1	1	1	1	2	2
	617064	5	1	0		21	1	0	0	0	1		1	1	4	2	1		4	40							2	1415	1360		55	0	2	0	0	0	0	0	0	1	1	1	1	1	1	2	2
	617064	3	1	1	1	21	1	0	0	0	1		3	1	3	1	1		0	52		1	11	0		1	2	1415	1405		10	0	2	1	0	0	0	0	0	1	2	1	1	1	1	2	2
	617064	5	1	2	3	21	1	0	0	0	1		1	1	3	1	1		3	83							2	1416	1379		37	0	2	1	0	0	0	0	0	1	1	1	1	1	1	2	2
	617064	2	1	2	3	21	1	0	0	0	2		3	1	2	1	1		3	34							2	1415	1378		37	0	2	1	0	0	0	0	0	1	2	1	1	1	1	2	2
	617064	3	1	1	4	21	1	0	0	2	1		1	1	2	1	1		1	39		0	25	0		1	2	1416	1400		16	0	2	1	0	0	1	1	1	1	1	1	1	1	1	2	2
	617064	3	1	1	4	21	1	0	0	2	1		1	1	1	1	1		4								2	1416	1361		55	0	2	1	0	0	1	1	1	1	1	1	1	1	1	1	2
	617064	2	1	1	4	21	1	0	0	0	1		1	1	2	2	1		0			0	41	0		0	2	1416	1413		3	0	2	1	0	0	0	0	0	1	1	0	0	1	1	2	2
	617064	2	1	1	4	21	1	0	0	0	1		1	1	1	1	1		0				41	0			2	1416	1413		3	0	2	1	0	0	0	0	0	1	1	0	0	1	1	1	2
	617064	2	1	2	3	21	1	0	0	0	2		1	1	2	1	1		2	24		0	11	0		1	2	1415	1382		33	0	2	1	0	0	0	0	0	1	1	1	1	1	1	2	2
	617064	2	1	2	3	21	1	0	0	0	2		1	1	1	2	1		4								2	1415	1358		57	0	2	1	0	0	0	0	0	1	1	1	1	1	1	1	2
	617064	5	1	0		21	1	0	0	0	1		3	1	6	1	1		1	55		0	11	0		1	2	1415	1402		13	0	2	0	0	0	0	0	0	1	2	1	1	1	1	2	2
	617064	4	1	0		21	1	0	0	0	1		3	1	5	2	1		0	85		1	11	0		1	2	1415	1412		3	0	2	0	0	0	0	0	0	1	2	1	1	1	1	2	2
	617064	2	1	2	1	21	1	0	0	0	2		3	1	2	2	1		0	64		0	11	0		1	2	1415	1405		10	0	2	1	0	0	0	0	0	1	2	1	1	1	1	2	2
	617064	4	1	2	3	21	1	0	0	0	1		3	1	4	1	1		0	93		0	11	0		1	2	1415	1414		1	0	2	1	0	0	0	0	0	1	2	1	1	1	1	2	2
	617064	2	1	2	0	21	1	0	0	0	2		3	1	2	2	1		4	38							2	1415	1362		53	0	2	1	0	0	0	0	0	1	2	1	1	1	1	2	2
	617064	2	1	3	2	21	1	0	1	0	2		3	1	1	1	1		2			0	11	0		1	2	1415	1380		35	0	2	2	0	1	0	1	1	1	2	1	1	1	1	1	2
	623463	1	1	2	5	21	1	0	0	0	3		3	1	1	2	0	0				0	11	0		1	2	1416	1403	104	13	1	1	1	0	0	0	0	0	2	2	0	0	1	1	1	2
	623463	1	1	1	5	97	1	0	0	0	3		1	1	1	2	1		0			0	11	0		1	2	1416	1412		4	0	1	1	0	0	0	0	0	2	1	0	0	1	1	1	3
	623463	2	1	2	4	21	1	0	0	2	4		3	1	1	2	1		0			1	33	1		1	2	1416	1404		12	0	2	1	0	0	1	1	1	3	2	0	0	1	1	1	2
	623463	2	1	1	4	21	1	0	0	2	3		3	1	2	1	1		0	59		1	11	0		1	2	1416	1404		12	0	2	1	0	0	1	1	1	2	2	1	1	1	1	2	2
	623463	3	1	2	1	21	1	0	0	2	3	3	1	1	3	1	1		0	105		1	24	1		0	2	1416	1409		7	0	2	1	0	0	1	1	1	2	1	1	1	1	1	2	2
	623463	4	1	1	2	21	1	0	0	0	2		1	1	3	2	1		1	54		0	11	0		1	2	1416	1392		24	0	2	1	0	0	0	0	0	1	1	1	1	1	1	2	2
	623463	6	1	1	4	21	1	0	0	0	3	5	1	1	5	1	1		3	97							2	1416	1369		47	0	2	1	0	0	0	0	0	2	1	0	0	1	1	2	2
	623463	2	1	2	2	21	1	0	0	1	2		1	1	2	1	1		0	69		1	11	0		1	2	1416	1410		6	0	2	1	0	0	1	1	1	1	1	0	0	1	1	2	2
	1003595	3	1	3	1	21	1	0	0	0	3		1	1	2	2	1		3	67							2	1416	1373		43	0	2	2	0	0	0	0	0	2	1	1	1	1	1	2	2
	1003595	1	1	2	0	21	1	0	0	2	3		1	1	1	2	1		0			1	23	0		0	2	1416	1405		11	0	1	1	0	0	1	1	1	2	1	0	0	1	1	1	2
	1003595	4	1	0		21	1	0	0	0	2		1	1	4	1	1		1	31		1	11	0		1	2	1416	1393		23	0	2	0	0	0	0	0	0	1	1	1	1	1	1	2	2
	1003595	4	1	0		21	1	0	0	0	2		1	1	3	1	0	20		106							2	1416	1361	220	55	1	2	0	0	0	0	0	0	1	1	1	1	1	1	2	2
	1003595	4	1	0		21	1	0	0	0	1		1	1	3	2	1		2	109		1	11	0		1	2	1416	1391		25	0	2	0	0	0	0	0	0	1	1	1	1	1	1	2	2
	1003595	2	1	2	4	21	1	0	0	2	4		3	1	1	2	1		4								2	1416	1363		53	0	2	1	0	0	1	1	1	3	2	1	1	1	1	1	2
	1003595	2	1	3	2	21	1	0	0	2	4		1	1	1	2	1		3								2	1416	1380		36	0	2	2	0	0	1	1	1	3	1	1	1	1	1	1	2
	1003595	3	1	3	2	21	1	1	0	1	3		1	1	2	1	1		1	43		1	33	1		1	2	1416	1402		14	0	2	2	1	0	1	2	1	2	1	1	1	1	1	2	2
	1003595	3	1	3	2	21	1	1	0	1	3		1	1	1	2	1		4								2	1416	1358		58	0	2	2	1	0	1	2	1	2	1	1	1	1	1	1	2
	1003595	3	1	0		21	1	0	0	0	2		3	1	4	2	1		0	52		0	24	0		0	2	1416	1416		0	0	2	0	0	0	0	0	0	1	2	1	1	1	1	2	2
	1003595	3	1	0		21	1	0	0	0	2		3	1	3	2	1		4	35							2	1416	1363		53	0	2	0	0	0	0	0	0	1	2	1	1	1	1	2	2
	1003595	3	1	1	5	21	1	0	0	0	1		1	1	3	1	1		1	72		1	11	0		1	2	1416	1399		17	0	2	1	0	0	0	0	0	1	1	1	1	1	1	2	2
	1003595	4	1	2	2	21	1	0	0	0	3		3	1	3	2	1		2	60		1	11	0		1	2	1416	1380		36	0	2	1	0	0	0	0	0	2	2	0	0	1	1	2	2
	1003595	2	1	2	2	21	1	0	0	0	1		3	1	1	1	1		3								2	1416	1377		39	0	2	1	0	0	0	0	0	1	2	1	1	1	1	1	2
	1003595	3	1	1	0	21	1	0	0	0	4		3	1	2	2	0	0		46		1	11	0		0	2	1416	1401	100	15	1	2	1	0	0	0	0	0	3	2	0	0	1	1	2	2
	1003595	3	1	2	3	21	1	0	0	0	2		3	1	2	2	1		1	107		1	11	0		1	2	1416	1404		12	0	2	1	0	0	0	0	0	1	2	1	1	1	1	2	2
	1003595	2	1	2	2	97	1	0	0	2	4		1	1	2	2	1		4	46							2	1416	1366		50	0	2	1	0	0	1	1	1	3	1	1	1	1	1	2	3
	1003595	4	1	2	3	21	1	0	0	0	3		3	1	3	1	1		0	80		1	11	0		1	2	1416	1415		1	0	2	1	0	0	0	0	0	2	2	1	1	1	1	2	2
	1003595	2	1	2	4	21	1	0	0	0	1		3	1	2	1	1		1	47		1	32	1		1	2	1416	1402		14	0	2	1	0	0	0	0	0	1	2	0	0	1	1	2	2
	543017	4	1	1	5	21	1	0	0	0	1		1	1	3	1	1		4	47							2	1416	1366		50	0	2	1	0	0	0	0	0	1	1	1	1	1	1	2	2
	543017	2	1	2	2	21	1	0	0	0	2		3	1	2	2	1		0	51		0	11	0		1	2	1416	1409		7	0	2	1	0	0	0	0	0	1	2	1	1	1	1	2	2
	543017	2	1	2	2	21	1	0	0	0	2		3	1	1	1	1		4								2	1416	1358		58	0	2	1	0	0	0	0	0	1	2	1	1	1	1	1	2
	543017	1	1	2	1	21	1	0	0	0	1		1	1	1	2	1		1			1	11	0		1	2	1416	1402		14	0	1	1	0	0	0	0	0	1	1	1	1	1	1	1	2
	543017	2	1	3	3	97	1	0	0	0	2		1	1	1	1	1		2			1	33	0		0	2	1416	1391		25	0	2	2	0	0	0	0	0	1	1	0	0	1	1	1	3
	543017	2	1	1	4	21	1	0	0	0	3		3	1	2	1	0	2		28		1	11	0		1	2	1416	1405	202	11	1	2	1	0	0	0	0	0	2	2	1	1	1	1	2	2
	543017	2	1	1	4	21	1	0	0	0	3		3	1	1	2	1		3								2	1416	1377		39	0	2	1	0	0	0	0	0	2	2	1	1	1	1	1	2
	543017	2	1	1	2	21	1	0	0	0	1		1	1	2	2	1		2	50		0	11	0		1	2	1416	1388		28	0	2	1	0	0	0	0	0	1	1	1	1	1	1	2	2
	543017	2	1	2	4	21	1	0	0	0	2		3	1	2	2	1		1	76		0	11	0		1	2	1416	1401		15	0	2	1	0	0	0	0	0	1	2	1	1	1	1	2	2
	543017	1	1	3	0	21	1	0	0	0	2		1	1	1	1	1		1			1	11	0		1	2	1416	1402		14	0	1	2	0	0	0	0	0	1	1	0	0	1	1	1	2
	543017	1	1	2	4	21	1	0	0	0	2		1	1	1	2	1		1			0	11	0		1	2	1416	1394		22	0	1	1	0	0	0	0	0	1	1	1	1	1	1	1	2
	543017	5	1	0		21	1	0	0	0	1		1	1	5	1	1		4	108							2	1416	1359		57	0	2	0	0	0	0	0	0	1	1	1	1	1	1	2	2
	543017	3	1	1	4	21	1	0	0	0	1		2	1	5	2	1		3	40							2	1416	1371		45	0	2	1	0	0	0	0	0	1	0	1	1	1	1	2	2
	543017	2	1	2	3	21	1	0	0	0	1		1	1	2	1	1		0	48		1	11	0		1	2	1416	1407		9	0	2	1	0	0	0	0	0	1	1	1	1	1	1	2	2
	543017	2	1	2	3	21	1	0	0	0	1		1	1	1	2	1		4								2	1416	1358		58	0	2	1	0	0	0	0	0	1	1	1	1	1	1	1	2
	543017	3	1	1	3	97	1	0	0	0	1	2	1	1	2	2	1		3	59							2	1416	1369		47	0	2	1	0	0	0	0	0	1	1	1	1	1	1	2	3
	543017	2	1	1	2	21	1	0	0	0	1		1	1	2	2	1		1	75		0	11	0		1	2	1416	1395		21	0	2	1	0	0	0	0	0	1	1	1	1	1	1	2	2
	608380	2	1	1	5	21	1	0	0	0	1		1	1	2	1	1		2	54		0	11	0		1	2	1416	1381		35	0	2	1	0	0	0	0	0	1	1	1	1	1	1	2	2
	608380	2	1	1	4	21	2	0	0	2	2		1	1	1	1	1		1			1	25	0		1	2	1416	1396		20	0	2	1	0	0	1	1	1	1	1	1	1	2	1	1	2
	608380	1	1	2	3	21	1	0	1	0	2		1	1	1	2	1		0			1	11	0		1	2	1416	1413		3	0	1	1	0	1	0	1	1	1	1	1	1	1	1	1	2
	608380	1	1	2	2	21	1	0	0	0	3		3	1	1	2	1		3								2	1416	1369		47	0	1	1	0	0	0	0	0	2	2	1	1	1	1	1	2
	608380	2	1	3	3	21	1	0	0	0	3		3	1	1	1	1		0			1	33	1		0	2	1416	1409		7	0	2	2	0	0	0	0	0	2	2	0	0	1	1	1	2
	608380	2	1	2	2	21	1	0	0	0	2		1	1	2	2	1		4	54							2	1416	1366		50	0	2	1	0	0	0	0	0	1	1	1	1	1	1	2	2
	608380	3	1	2	1	21	1	0	0	0	4		3	1	3	1	1		0	95		1	11	0		1	2	1416	1412		4	0	2	1	0	0	0	0	0	3	2	1	1	1	1	2	2
	608380	2	1	3	5	21	1	0	0	0	3		1	1	2	2	1		0	46		1	11	0		1	2	1416	1407		9	0	2	2	0	0	0	0	0	2	1	1	1	1	1	2	2
	608380	2	1	3	5	21	1	0	0	0	3		1	1	1	2	1		4								2	1416	1361		55	0	2	2	0	0	0	0	0	2	1	1	1	1	1	1	2
	608380	4	1	1	2	21	2	0	0	2	2		1	1	4	1	1		1	14		1	11	0		1	2	1416	1402		14	0	2	1	0	0	1	1	1	1	1	1	1	2	1	2	2
	608380	4	1	1	2	21	2	0	0	2	2		1	1	3	1	0	0		65			11	0			2	1416	1388	100	28	1	2	1	0	0	1	1	1	1	1	1	1	2	1	2	2
	608380	2	1	3	2	21	1	0	0	0	5		3	1	1	2	1		1			1	32	1		1	2	1416	1399		17	0	2	2	0	0	0	0	0	3	2	0	0	1	1	1	2
	608380	4	1	1	5	21	1	0	0	0	2		3	1	4	1	1		0	50		1	11	0		1	2	1416	1413		3	0	2	1	0	0	0	0	0	1	2	1	1	1	1	2	2
	608380	4	1	1	5	21	1	0	0	0	2		3	1	3	1	0	0		65							2	1416	1362	116	54	1	2	1	0	0	0	0	0	1	2	1	1	1	1	2	2
	608380	7	1	0		21	1	0	0	0	2		1	1	5	1	1		4	36							2	1416	1356		60	0	2	0	0	0	0	0	0	1	1	1	1	1	1	2	2
	608380	3	1	2	5	21	1	0	0	0	4		1	1	2	1	1		4	47							2	1416	1364		52	0	2	1	0	0	0	0	0	3	1	1	1	1	1	2	2
	608380	1	1	1	5	21	1	0	0	0	1		1	1	1	1	1		1			1	11	0		1	2	1416	1395		21	0	1	1	0	0	0	0	0	1	1	1	1	1	1	1	2
	608380	3	1	1	5	21	1	0	0	0	3		1	1	2	1	1		4	77							2	1416	1365		51	0	2	1	0	0	0	0	0	2	1	1	1	1	1	2	2
	608380	3	1	2	1	21	1	0	0	0	1		1	1	3	1	1		1	48		1	11	0		1	2	1416	1402		14	0	2	1	0	0	0	0	0	1	1	1	1	1	1	2	2
	608380	3	1	1	5	21	1	0	0	0	3		3	1	3	1	1		0	76		1	11	0		1	2	1416	1414		2	0	2	1	0	0	0	0	0	2	2	1	1	1	1	2	2
	608380	5	1	1	3	21	1	0	0	0	1		2	1	3	2	1		3	87							2	1416	1377		39	0	2	1	0	0	0	0	0	1	0	1	1	1	1	2	2
	537231	3	1	2	4	97	1	1	0	2	4		1	1	2	2	1		0	60		1	33	1		0	2	1416	1409		7	0	2	1	1	0	1	2	1	3	1	0	0	1	1	2	3
	537231	5	1	1	3	21	1	0	0	1	2		1	1	3	1	1		3	125							2	1416	1375		41	0	2	1	0	0	1	1	1	1	1	0	0	1	1	2	2
	537231	2	1	1	5	97	1	0	0	2	4		3	1	2	2	1		0	17		0	11	0		1	2	1416	1416		0	0	2	1	0	0	1	1	1	3	2	0	0	1	1	2	3
	537231	2	1	1	5	97	1	0	0	2	4		3	1	1	2	1		1				11	0			2	1416	1398		18	0	2	1	0	0	1	1	1	3	2	0	0	1	1	1	3
	537231	5	1	3	7	97	1	2	0	2	5		1	1	2	2	1		2	59		1	33	1		0	2	1416	1391		25	0	2	2	1	0	1	2	1	3	1	1	1	1	1	2	3
	537231	4	1	2	3	21	1	0	0	1	3		3	1	2	1	1		3	77							2	1416	1378		38	0	2	1	0	0	1	1	1	2	2	0	0	1	1	2	2
	537231	4	1	2	3	21	1	0	0	0	4		1	1	3	1	1		4	40							2	1416	1360		56	0	2	1	0	0	0	0	0	3	1	1	1	1	1	2	2
	537231	4	1	2	1	21	1	0	0	2	5		1	1	3	1	1		4	70							2	1416	1362		54	0	2	1	0	0	1	1	1	3	1	1	1	1	1	2	2
	537231	1	1	2	3	21	1	0	0	0	2		1	1	1	1	1		0			1	11	0		1	2	1416	1414		2	0	1	1	0	0	0	0	0	1	1	0	0	1	1	1	2
	537231	2	1	1	2	21	1	0	0	2	1		1	1	2	2	1		1	63		0	11	0		1	2	1416	1395		21	0	2	1	0	0	1	1	1	1	1	0	0	1	1	2	2
	407391	2	1	2	2	43	1	0	0	0	2		3	1	1	2	1		0			1	11	0		1	2	1416	1410		6	0	2	1	0	0	0	0	0	1	2	0	0	1	1	1	3
	407391	2	1	2	1	43	1	0	0	0	2		1	1	1	2	1		2			1	33	1		1	2	1416	1391		25	0	2	1	0	0	0	0	0	1	1	0	0	1	1	1	3
	407391	2	1	2	4	43	1	0	0	0	2		1	1	2	1	1		1	49		0	33	1		0	2	1416	1404		12	0	2	1	0	0	0	0	0	1	1	0	0	1	1	2	3
	407391	2	1	3	2	43	1	0	0	1	2		1	1	1	1	1		0			1	11	0		1	2	1416	1407		9	0	2	2	0	0	1	1	1	1	1	0	0	1	1	1	3
	407391	2	1	2	2	43	1	0	0	0	2		1	1	3	2	1		1	22		0	11	0		1	2	1416	1395		21	0	2	1	0	0	0	0	0	1	1	1	1	1	1	2	3
	407391	2	1	2	2	43	1	0	0	0	2		1	1	2	2	1		3	15							2	1416	1372		44	0	2	1	0	0	0	0	0	1	1	1	1	1	1	2	3
	407391	2	1	2	2	43	1	0	0	0	2		1	1	1	2	1		4								2	1416	1357		59	0	2	1	0	0	0	0	0	1	1	1	1	1	1	1	3
	407391	1	1	3	0	43	2	0	0	2	4		3	1	1	2	1		3								2	1416	1376		40	0	1	2	0	0	1	1	1	3	2	0	0	2	1	1	3
	407391	2	1	2	3	21	1	0	0	0	2		4	1	2	1	1		4	25							2	1416	1367		49	0	2	1	0	0	0	0	0	1	0	1	1	1	1	2	2
	407391	6	1	1	5	43	1	0	0	0	2		1	1	6	2	1		3	89							2	1416	1369		47	0	2	1	0	0	0	0	0	1	1	1	1	1	1	2	3
	407391	1	1	2	0	21	1	0	0	0	1		1	1	1	2	1		1			0	25	0		0	2	1416	1398		18	0	1	1	0	0	0	0	0	1	1	0	0	1	1	1	2
	330256	2	1	3	0	21	1	0	0	0	1		3	1	1	2	1		1			1	33	1		0	2	1416	1397		19	0	2	2	0	0	0	0	0	1	2	0	0	1	1	1	2
	330256	5	1	2	5	21	1	0	0	0	2		1	1	3	1	1		3	93							2	1416	1380		36	0	2	1	0	0	0	0	0	1	1	0	0	1	1	2	2
	330256	2	1	3	2	21	1	0	0	0	1		3	1	1	1	1		1			1	11	0		0	2	1416	1404		12	0	2	2	0	0	0	0	0	1	2	0	0	1	1	1	2
	330256	5	1	3	5	21	2	1	0	1	2		2	1	2	2	1		0	49		1	33	1		0	2	1416	1410		6	0	2	2	1	0	1	2	1	1	0	1	1	2	1	2	2
	330256	5	1	3	5	21	2	1	0	1	2		2	1	1	2	1		4								2	1416	1360		56	0	2	2	1	0	1	2	1	1	0	1	1	2	1	1	2
	655817	2	1	1	3	21	1	0	0	0	1		2	1	3	1	0	0		67		1	25	0		0	2	1417	1384	104	33	1	2	1	0	0	0	0	0	1	0	1	1	1	1	2	2
	655817	2	1	2	4	21	1	0	0	0	3		4	5	1	1	1		3								2	1416	1376		40	0	2	1	0	0	0	0	0	2	0	0	0	1	1	1	2
	655817	3	1	2	0	21	1	1	0	2	2		3	1	3	2	1		2	49		1	11	0		1	2	1416	1383		33	0	2	1	1	0	1	2	1	1	2	1	1	1	1	2	2
	655817	1	1	2	1	21	1	0	0	2	2		3	1	1	1	1		3								2	1417	1372		45	0	1	1	0	0	1	1	1	1	2	0	0	1	1	1	2
	655817	3	1	1	4	21	1	0	0	1	1		1	1	4	2	1		1	67		1	25	0		1	2	1417	1398		19	0	2	1	0	0	1	1	1	1	1	1	1	1	1	2	2
	655817	2	1	3	5	97	1	0	0	1	3		1	1	1	2	1		3								2	1417	1377		40	0	2	2	0	0	1	1	1	2	1	0	0	1	1	1	3
	655817	3	1	3	7	21	1	2	0	2	5		1	1	1	2	1		2			1	11	0		1	2	1417	1387		30	0	2	2	1	0	1	2	1	3	1	1	1	1	1	1	2
	655817	3	1	1	5	21	1	0	0	2	5		1	1	2	2	1		4	57							2	1417	1361		56	0	2	1	0	0	1	1	1	3	1	1	1	1	1	2	2
	655817	4	1	3	0	21	1	0	0	0	2		3	1	2	1	1		4	69							2	1417	1367		50	0	2	2	0	0	0	0	0	1	2	0	0	1	1	2	2
	655817	1	1	2	1	97	1	0	0	2	3		3	1	1	2	1		0			1	33	1		1	2	1417	1407		10	0	1	1	0	0	1	1	1	2	2	0	0	1	1	1	3
	623804	2	1	2	4	97	1	2	0	1	3		1	1	2	1	1		3	14							2	1415	1373		42	0	2	1	1	0	1	2	1	2	1	0	0	1	1	2	3
	623804	2	1	2	4	97	1	2	0	1	3		1	1	1	1	1		4								2	1415	1359		56	0	2	1	1	0	1	2	1	2	1	0	0	1	1	1	3
	623804	2	1	2	2	21	1	0	0	0	2		1	1	1	1	1		1			1	33	0		0	2	1415	1401		14	0	2	1	0	0	0	0	0	1	1	0	0	1	1	1	2
	623804	3	1	2	5	21	1	1	1	1	2		1	1	3	1	1		1	64		1	32	1		1	2	1415	1395		20	0	2	1	1	1	1	3	1	1	1	0	0	1	1	2	2
	623804	2	1	2	1	21	1	0	0	0	2		1	1	1	1	1		3								2	1415	1369		46	0	2	1	0	0	0	0	0	1	1	0	0	1	1	1	2
	623804	4	1	1	3	21	1	0	0	0	3		1	1	4	2	1		3	11							2	1415	1373		42	0	2	1	0	0	0	0	0	2	1	1	1	1	1	2	2
	623804	4	1	1	3	21	1	0	0	0	3		1	1	3	2	1		4	81							2	1415	1361		54	0	2	1	0	0	0	0	0	2	1	1	1	1	1	2	2
	623804	3	1	2	3	21	1	0	0	2	4		3	1	3	2	1		1	21		1	33	1		1	2	1415	1399		16	0	2	1	0	0	1	1	1	3	2	0	0	1	1	2	2
	623804	3	1	2	3	21	1	0	0	2	4		3	1	2	1	0	0		72							2	1415	1377	108	38	1	2	1	0	0	1	1	1	3	2	0	0	1	1	2	2
	623804	2	1	2	5	21	1	0	0	2	4		4	1	1	1	1		0			1	11	0		1	2	1415	1404		11	0	2	1	0	0	1	1	1	3	0	0	0	1	1	1	2
	623804	2	1	3	2	97	1	2	0	2	2		1	1	1	2	1		2			1	33	1		0	2	1415	1386		29	0	2	2	1	0	1	2	1	1	1	0	0	1	1	1	3
	623804	2	1	2	2	97	1	0	0	2	2		3	1	1	2	1		3								2	1415	1372		43	0	2	1	0	0	1	1	1	1	2	0	0	1	1	1	3
	623804	3	1	1	5	21	1	0	0	1	1		1	1	3	1	1		3	55							2	1415	1372		43	0	2	1	0	0	1	1	1	1	1	0	0	1	1	2	2
	623804	5	1	1	1	21	1	0	0	0	1		1	1	6	2	1		4	36							2	1415	1361		54	0	2	1	0	0	0	0	0	1	1	0	0	1	1	2	2
	623804	3	1	2	0	21	1	0	0	2	1		1	1	3	2	1		3	43							2	1415	1375		40	0	2	1	0	0	1	1	1	1	1	0	0	1	1	2	2
	623804	3	1	2	2	21	1	0	0	2	4		1	1	2	1	1		0	16		0	11	0		1	2	1415	1407		8	0	2	1	0	0	1	1	1	3	1	1	1	1	1	2	2
	623804	3	1	2	2	21	1	0	0	2	4		1	1	1	1	1		2				11	0			2	1415	1391		24	0	2	1	0	0	1	1	1	3	1	1	1	1	1	1	2
	623804	3	1	2	5	21	1	0	0	2	4		3	1	2	2	1		2	62		1	31	0		1	2	1415	1380		35	0	2	1	0	0	1	1	1	3	2	0	0	1	1	2	2
	623804	4	1	1	5	21	1	0	0	0	2		3	1	5	1	1		0	21		1	11	0		1	2	1415	1412		3	0	2	1	0	0	0	0	0	1	2	0	0	1	1	2	2
	623804	4	1	1	5	21	1	0	0	0	2		3	1	4	1	1		2	75			11	0			2	1415	1390		25	0	2	1	0	0	0	0	0	1	2	0	0	1	1	2	2
	603352	1	1	1	5	21	1	0	0	0	1		2	1	1	2	1		1			0	11	0		1	2	1415	1394		21	0	1	1	0	0	0	0	0	1	0	0	0	1	1	1	2
	603352	2	1	1	4	21	1	0	0	0	1		1	1	2	1	1		2	78		0	11	0		1	2	1415	1387		28	0	2	1	0	0	0	0	0	1	1	0	0	1	1	2	2
	603352	4	1	0		21	1	0	0	0	1		1	1	3	2	1		3	86							2	1415	1376		39	0	2	0	0	0	0	0	0	1	1	0	0	1	1	2	2
	603352	2	1	1	2	21	1	0	0	0	2		3	1	1	2	0	0				1	11	0		1	2	1415	1396	107	19	1	2	1	0	0	0	0	0	1	2	0	0	1	1	1	2
	603352	1	1	0		21	1	0	0	0	1		1	1	1	1	1		0			0	11	0		1	2	1415	1414		1	0	1	0	0	0	0	0	0	1	1	0	0	1	1	1	2
	603352	3	1	2	4	21	1	0	0	0	1		3	1	2	1	1		0	63		1	11	0		1	2	1415	1413		2	0	2	1	0	0	0	0	0	1	2	0	0	1	1	2	2
	603352	4	1	2	0	21	1	0	0	0	1		1	1	4	2	1		3	26							2	1415	1373		42	0	2	1	0	0	0	0	0	1	1	0	0	1	1	2	2
	603352	2	1	0		97	1	0	0	0	1		3	1	2	2	1		0	51		0	11	0		1	2	1415	1411		4	0	2	0	0	0	0	0	0	1	2	0	0	1	1	2	3
	603352	2	1	0		97	1	0	0	0	1		3	1	1	1	1		4								2	1415	1359		56	0	2	0	0	0	0	0	0	1	2	0	0	1	1	1	3
	603352	2	1	2	2	21	1	0	0	0	1		3	1	1	1	1		3								2	1415	1374		41	0	2	1	0	0	0	0	0	1	2	0	0	1	1	1	2
	603352	3	1	1	4	21	1	0	0	0	1		3	1	4	2	1		0	48		1	11	0		1	2	1415	1413		2	0	2	1	0	0	0	0	0	1	2	0	0	1	1	2	2
	603352	3	1	1	4	21	1	0	0	0	1		3	1	3	1	0	18		48							2	1415	1365	218	50	1	2	1	0	0	0	0	0	1	2	0	0	1	1	2	2
	603352	1	1	1	4	21	1	0	0	0	1		1	1	1	2	1		1			0	11	0		1	2	1415	1393		22	0	1	1	0	0	0	0	0	1	1	0	0	1	1	1	2
	603352	3	1	1	4	21	1	0	0	0	1		1	1	4	1	1		4	53							2	1415	1363		52	0	2	1	0	0	0	0	0	1	1	0	0	1	1	2	2
	603352	3	1	1	3	21	1	0	0	0	1		1	1	3	1	1		4	24							2	1415	1367		48	0	2	1	0	0	0	0	0	1	1	0	0	1	1	2	2
	603352	2	1	2	0	21	1	0	0	0	1		1	1	2	1	1		3	19							2	1415	1378		37	0	2	1	0	0	0	0	0	1	1	0	0	1	1	2	2
	603352	2	1	2	0	21	1	0	0	0	1		1	1	1	1	1		4								2	1415	1359		56	0	2	1	0	0	0	0	0	1	1	0	0	1	1	1	2
	583071	4	1	1	0	21	1	0	0	0	1		1	1	4	1	1		2	30		1	11	0		1	2	1416	1392		24	0	2	1	0	0	0	0	0	1	1	1	1	1	1	2	2
	583071	4	1	1	0	21	1	0	0	0	1		1	1	3	1	1		4	28							2	1416	1361		55	0	2	1	0	0	0	0	0	1	1	1	1	1	1	2	2
	583071	4	1	1	5	21	1	0	0	0	1		2	1	3	2	1		4	10							2	1416	1358		58	0	2	1	0	0	0	0	0	1	0	1	1	1	1	2	2
	583071	3	1	2	2	21	1	0	1	0	1		1	1	5	1	1		0	22		0	11	0		1	2	1416	1413		3	0	2	1	0	1	0	1	1	1	1	0	0	1	1	2	2
	583071	3	1	2	2	21	1	0	1	0	1		1	1	4	2	1		2	24			11	0			2	1416	1390		26	0	2	1	0	1	0	1	1	1	1	0	0	1	1	2	2
	583071	3	1	2	2	21	1	0	1	0	1		1	1	3	2	0	1		64							2	1416	1365	201	51	1	2	1	0	1	0	1	1	1	1	0	0	1	1	2	2
	583071	1	1	2	0	21	1	0	0	0	1		1	1	1	2	1		1			1	11	0		1	2	1416	1396		20	0	1	1	0	0	0	0	0	1	1	0	0	1	1	1	2
	583071	4	1	1	4	21	1	0	0	0	1		1	1	3	2	1		3	51							2	1416	1378		38	0	2	1	0	0	0	0	0	1	1	1	1	1	1	2	2
	583071	2	1	1	4	21	1	0	0	0	1		3	1	1	1	1		4								2	1416	1368		48	0	2	1	0	0	0	0	0	1	2	1	1	1	1	1	2
	583071	2	1	2	5	43	1	0	0	0	1		1	1	2	2	1		3	46							2	1416	1379		37	0	2	1	0	0	0	0	0	1	1	1	1	1	1	2	3
	583071	4	1	1	0	21	1	0	0	0	1		1	1	3	1	1		3	23							2	1416	1372		44	0	2	1	0	0	0	0	0	1	1	1	1	1	1	2	2
	583071	2	1	2	1	97	1	1	0	0	1		1	1	1	1	1		1			0	11	0		1	2	1416	1404		12	0	2	1	1	0	0	1	1	1	1	0	0	1	1	1	3
	583071	4	1	0		21	1	0	0	0	1		3	1	6	2	1		2	30		1	11	0		1	2	1416	1385		31	0	2	0	0	0	0	0	0	1	2	1	1	1	1	2	2
	583071	4	1	1	2	21	1	0	0	0	1		1	1	2	1	1		3	120							2	1416	1369		47	0	2	1	0	0	0	0	0	1	1	1	1	1	1	2	2
	583071	3	1	1	5	21	1	0	0	0	1		1	1	2	1	1		2	71		1	11	0		1	2	1416	1384		32	0	2	1	0	0	0	0	0	1	1	1	1	1	1	2	2
	583071	2	1	0		21	1	0	0	0	1		1	1	2	1	1		0	68		1	11	0		1	2	1416	1405		11	0	2	0	0	0	0	0	0	1	1	1	1	1	1	2	2
	583071	4	1	1	4	21	1	0	0	0	1		4	1	2	2	1		1	131		1	32	1		1	2	1416	1401		15	0	2	1	0	0	0	0	0	1	0	1	1	1	1	2	2
	583071	3	1	0		43	1	0	0	0	1		3	1	1	2	1		1			0	11	0		1	2	1416	1393		23	0	2	0	0	0	0	0	0	1	2	1	1	1	1	1	3
	583071	3	1	2	0	21	1	0	0	0	1		1	1	3	2	1		4	16							2	1416	1362		54	0	2	1	0	0	0	0	0	1	1	1	1	1	1	2	2
	583071	4	1	2	2	21	1	0	0	0	4		3	1	3	1	1		0	70		0	11	0		1	2	1416	1415		1	0	2	1	0	0	0	0	0	3	2	0	0	1	1	2	2
	678771	4	1	2	0	21	1	0	0	0	1		1	1	4	1	1		2	22		0	11	0		1	2	1415	1381		34	0	2	1	0	0	0	0	0	1	1	0	0	1	1	2	2
	678771	4	1	2	0	21	1	0	0	0	1		1	1	3	1	1		4	60							2	1415	1358		57	0	2	1	0	0	0	0	0	1	1	0	0	1	1	2	2
	678771	2	1	1	5	21	1	0	0	0	1		1	1	2	1	1		0	89		1	11	0		1	2	1415	1411		4	0	2	1	0	0	0	0	0	1	1	0	0	1	1	2	2
	678771	5	1	0		21	1	0	0	0	1		1	1	5	1	1		4	41							2	1415	1356		59	0	2	0	0	0	0	0	0	1	1	0	0	1	1	2	2
	678771	2	1	1	4	21	1	0	0	0	1		1	1	1	2	1		1			1	11	0		1	2	1415	1395		20	0	2	1	0	0	0	0	0	1	1	0	0	1	1	1	2
	678771	3	1	1	5	21	1	0	0	0	1		1	1	2	2	1		4	97							2	1415	1359		56	0	2	1	0	0	0	0	0	1	1	0	0	1	1	2	2
	678771	6	1	0		21	1	0	0	0	1		1	1	4	2	1		3	48							2	1415	1377		38	0	2	0	0	0	0	0	0	1	1	0	0	1	1	2	2
	678771	4	1	0		21	1	0	0	0	1		1	1	2	2	1		4	84							2	1415	1366		49	0	2	0	0	0	0	0	0	1	1	0	0	1	1	2	2
	678771	1	1	2	3	21	1	0	0	0	1		1	1	1	2	1		1			0	11	0		1	2	1415	1398		17	0	1	1	0	0	0	0	0	1	1	0	0	1	1	1	2
	647232	3	1	2	1	21	1	0	0	0	3		1	1	2	2	1		4	69							2	1415	1356		59	0	2	1	0	0	0	0	0	2	1	0	0	1	1	2	2
	647232	1	1	2	4	97	1	2	0	2	2		1	1	1	1	1		1			1	11	0		1	2	1415	1398		17	0	1	1	1	0	1	2	1	1	1	1	1	1	1	1	3
	647232	2	1	2	0	21	1	0	0	0	1		3	1	2	2	1		3	43							2	1415	1378		37	0	2	1	0	0	0	0	0	1	2	0	0	1	1	2	2
	647232	2	1	3	0	21	1	0	0	0	3		4	5	1	2	1		2			1	23	0		0	2	1415	1380		35	0	2	2	0	0	0	0	0	2	0	0	0	1	1	1	2
	647232	3	1	1	4	21	1	0	0	0	1		1	1	4	2	1		4	49							2	1415	1360		55	0	2	1	0	0	0	0	0	1	1	0	0	1	1	2	2
	647232	3	1	1	5	21	1	0	0	0	1		1	1	2	1	1		2	70		0	11	0		1	2	1415	1389		26	0	2	1	0	0	0	0	0	1	1	0	0	1	1	2	2
	647232	2	1	3	3	21	1	0	0	0	2		3	1	1	2	1		3								2	1415	1375		40	0	2	2	0	0	0	0	0	1	2	0	0	1	1	1	2
	647232	3	1	1	4	21	1	0	0	0	2		1	1	3	2	1		0	65		1	11	0		1	2	1415	1410		5	0	2	1	0	0	0	0	0	1	1	0	0	1	1	2	2
	647232	3	1	1	4	97	1	0	2	0	2		3	1	2	1	1		0	109		1	11	0		1	2	1415	1414		1	0	2	1	0	1	0	1	1	1	2	0	0	1	1	2	3
	647232	3	1	1	3	97	1	0	0	1	2		1	1	3	1	1		2	45		0	11	0		0	2	1415	1390		25	0	2	1	0	0	1	1	1	1	1	0	0	1	1	2	3
	647232	1	1	1	5	21	1	0	0	0	1		1	1	1	2	1		3								2	1415	1374		41	0	1	1	0	0	0	0	0	1	1	0	0	1	1	1	2
	827276	3	1	2	2	21	1	0	0	0	3		3	1	3	1	1		1	56		1	11	0		0	2	1415	1402		13	0	2	1	0	0	0	0	0	2	2	0	0	1	1	2	2
	827276	4	1	1	4	21	1	0	0	0	1		1	1	3	1	1		3	73							2	1415	1374		41	0	2	1	0	0	0	0	0	1	1	0	0	1	1	2	2
	827276	2	1	1	5	21	1	0	0	0	1		3	1	3	2	1		0	22		1	11	0		0	2	1415	1414		1	0	2	1	0	0	0	0	0	1	2	0	0	1	1	2	2
	827276	2	1	1	5	21	1	0	0	0	1		3	1	2	2	1		1	71			11	0			2	1415	1392		23	0	2	1	0	0	0	0	0	1	2	0	0	1	1	2	2
	827276	6	1	3	2	21	2	0	0	2	3		2	1	2	2	1		1	201		1	33	0		0	2	1415	1401		14	0	2	2	0	0	1	1	1	2	0	0	0	2	1	2	2
	827276	3	1	1	4	21	1	0	0	0	1		1	1	3	2	1		2	56		0	11	0		0	2	1415	1385		30	0	2	1	0	0	0	0	0	1	1	0	0	1	1	2	2
	827276	1	1	2	2	21	1	0	0	2	1		1	1	1	2	1		1			1	11	0		0	2	1415	1394		21	0	1	1	0	0	1	1	1	1	1	0	0	1	1	1	2
	827276	5	1	1	1	21	1	0	0	0	1		1	1	5	2	1		1	84		1	33	0		0	2	1415	1397		18	0	2	1	0	0	0	0	0	1	1	0	0	1	1	2	2
	827276	3	1	1	5	21	1	0	0	0	1		2	1	2	2	1		4	62							2	1415	1365		50	0	2	1	0	0	0	0	0	1	0	0	0	1	1	2	2
	827276	3	1	1	4	21	1	1	0	0	1		3	1	3	2	1		4	52							2	1415	1359		56	0	2	1	1	0	0	1	1	1	2	1	1	1	1	2	2
	827276	3	1	2	2	97	1	0	0	0	2		3	1	2	1	1		3	46							2	1415	1375		40	0	2	1	0	0	0	0	0	1	2	1	1	1	1	2	3
	827276	3	1	1	5	21	1	0	0	0	1		1	1	2	1	1		4	83							2	1415	1365		50	0	2	1	0	0	0	0	0	1	1	1	1	1	1	2	2
	699056	2	1	1	5	21	1	0	0	0	1		1	1	2	2	1		0	45		0	11	0		0	2	1415	1407		8	0	2	1	0	0	0	0	0	1	1	0	0	1	1	2	2
	699056	2	1	1	5	21	1	0	0	0	1		1	1	1	2	1		4								2	1415	1361		54	0	2	1	0	0	0	0	0	1	1	0	0	1	1	1	2
	699056	3	1	1	5	21	1	0	0	0	1		1	1	5	1	1		1	35		1	11	0		0	2	1415	1401		14	0	2	1	0	0	0	0	0	1	1	0	0	1	1	2	2
	699056	3	1	1	5	21	1	0	0	0	1		1	1	4	2	1		4	54							2	1415	1366		49	0	2	1	0	0	0	0	0	1	1	0	0	1	1	2	2
	699056	4	1	2	3	21	1	1	0	2	1		2	1	3	2	1		4	44							2	1415	1367		48	0	2	1	1	0	1	2	1	1	0	0	0	1	1	2	2
	699056	3	1	3	2	21	1	0	0	0	1		1	1	2	2	1		1	92		1	33	1		0	2	1415	1402		13	0	2	2	0	0	0	0	0	1	1	0	0	1	1	2	2
	699056	1	1	1	5	21	1	0	0	0	1		1	1	1	2	1		1			1	33	0		0	2	1415	1394		21	0	1	1	0	0	0	0	0	1	1	0	0	1	1	1	2
	699056	5	1	0		21	1	0	0	0	1		1	1	4	1	1		4	22							2	1415	1357		58	0	2	0	0	0	0	0	0	1	1	1	1	1	1	2	2
	699056	2	1	1	5	21	1	0	0	0	1		3	1	2	2	1		2	40		0	11	0		0	2	1415	1391		24	0	2	1	0	0	0	0	0	1	2	0	0	1	1	2	2
	699056	1	1	1	2	21	1	0	0	0	1		3	1	1	2	1		2			1	11	0		1	2	1415	1380		35	0	1	1	0	0	0	0	0	1	2	0	0	1	1	1	2
	699056	2	1	2	2	97	1	0	0	0	1		3	1	1	1	1		0			0	11	0		1	2	1415	1403		12	0	2	1	0	0	0	0	0	1	2	1	1	1	1	1	3
	699056	4	1	1	5	21	1	0	0	2	1		1	1	3	1	1		2	54		1	11	0		1	2	1415	1385		30	0	2	1	0	0	1	1	1	1	1	1	1	1	1	2	2
	699056	4	1	2	1	21	1	0	0	0	1		1	1	3	1	1		3	64							2	1415	1379		36	0	2	1	0	0	0	0	0	1	1	0	0	1	1	2	2
	699056	2	1	2	2	21	1	1	0	0	1		4	5	1	1	1		2			1	33	1		0	2	1415	1385		30	0	2	1	1	0	0	1	1	1	0	0	0	1	1	1	2
	699056	2	1	1	5	21	1	0	0	0	1		3	1	1	2	1		4								2	1415	1366		49	0	2	1	0	0	0	0	0	1	2	0	0	1	1	1	2
	662504	3	1	3	2	97	1	0	2	2	3		1	1	2	1	1		3	34							2	1416	1374		42	0	2	2	0	1	1	2	1	2	1	0	0	1	1	2	3
	662504	4	1	1	4	21	1	0	0	1	4		1	1	4	1	1		4	20							2	1416	1361		55	0	2	1	0	0	1	1	1	3	1	1	1	1	1	2	2
	662504	1	1	3	0	21	1	1	1	2	4		1	1	1	1	1		1			1	33	1		1	2	1416	1400		16	0	1	2	1	1	1	3	1	3	1	0	0	1	1	1	2
	662504	1	1	2	1	21	1	0	0	0	3		2	1	1	1	1		0			1	25	0		1	2	1416	1409		7	0	1	1	0	0	0	0	0	2	0	1	1	1	1	1	2
	662504	3	1	2	4	21	1	1	0	0	3		1	1	3	1	1		0	12		1	21	1		0	2	1416	1415		1	0	2	1	1	0	0	1	1	2	1	1	1	1	1	2	2
	662504	3	1	2	4	21	1	1	0	0	3		1	1	2	1	0	0		16			33	0			2	1416	1402	100	14	1	2	1	1	0	0	1	1	2	1	1	1	1	1	2	2
	662504	3	1	2	4	21	1	1	0	0	3		1	1	1	1	0	0					23	0			2	1416	1385	100	31	1	2	1	1	0	0	1	1	2	1	1	1	1	1	1	2
	662504	3	1	3	0	97	1	2	0	2	3		1	1	2	2	1		4	78							2	1416	1367		49	0	2	2	1	0	1	2	1	2	1	0	0	1	1	2	3
	662504	2	1	3	2	21	2	0	0	0	2		3	1	1	1	1		2			1	33	1		1	2	1416	1390		26	0	2	2	0	0	0	0	0	1	2	0	0	2	1	1	2
	628232	3	1	0		21	1	0	0	0	1		3	1	2	2	1		3	63							2	1415	1368		47	0	2	0	0	0	0	0	0	1	2	0	0	1	1	2	2
	628232	2	1	1	3	21	1	0	0	2	2		1	1	2	2	1		1	54		1	11	0		1	2	1415	1398		17	0	2	1	0	0	1	1	1	1	1	0	0	1	1	2	2
	628232	2	1	2	0	21	1	0	0	1	2		1	1	2	1	1		2	20		0	11	0		0	2	1415	1379		36	0	2	1	0	0	1	1	1	1	1	0	0	1	1	2	2
	628232	2	1	2	0	21	1	0	0	1	2		1	1	1	1	1		4								2	1415	1358		57	0	2	1	0	0	1	1	1	1	1	0	0	1	1	1	2
	628232	1	1	1	5	97	1	1	0	2	2		1	1	1	2	1		0			1	11	0		0	2	1415	1405		10	0	1	1	1	0	1	2	1	1	1	0	0	1	1	1	3
	628232	2	1	1	5	21	1	0	0	0	1		1	1	2	2	1		0	45		0	11	0		0	2	1415	1405		10	0	2	1	0	0	0	0	0	1	1	0	0	1	1	2	2
	628232	2	1	1	5	21	1	0	0	0	1		1	1	1	2	1		4								2	1415	1359		56	0	2	1	0	0	0	0	0	1	1	0	0	1	1	1	2
	628232	1	1	2	5	21	1	0	0	0	1		1	1	1	1	1		0			1	11	0		1	2	1415	1405		10	0	1	1	0	0	0	0	0	1	1	0	0	1	1	1	2
	628232	3	1	1	4	21	1	0	0	0	1		1	1	4	2	1		0	54		0	11	0		0	2	1415	1406		9	0	2	1	0	0	0	0	0	1	1	0	0	1	1	2	2
	628232	3	1	1	2	21	1	0	0	0	1		3	1	3	2	1		0	52		1	11	0		1	2	1415	1407		8	0	2	1	0	0	0	0	0	1	2	0	0	1	1	2	2
	628232	4	1	1	4	21	1	0	0	0	1		1	1	3	1	1		3	110							2	1415	1371		44	0	2	1	0	0	0	0	0	1	1	0	0	1	1	2	2
	628232	5	1	1	3	21	1	0	0	0	1		1	1	5	2	1		4	90							2	1415	1363		52	0	2	1	0	0	0	0	0	1	1	0	0	1	1	2	2
	628232	4	1	1	5	21	1	0	0	0	1		1	1	2	2	1		4	97							2	1415	1362		53	0	2	1	0	0	0	0	0	1	1	0	0	1	1	2	2
	620111	2	1	3	2	21	1	0	0	0	5		3	1	1	2	1		0			1	33	1		1	2	1417	1414		3	0	2	2	0	0	0	0	0	3	2	0	0	1	1	1	2
	620111	5	1	1	5	21	1	0	0	0	2		3	1	6	1	1		0	119		0	11	0		1	2	1417	1408		9	0	2	1	0	0	0	0	0	1	2	0	0	1	1	2	2
	620111	4	1	3	2	97	1	0	0	0	2		3	1	1	2	1		1			1	33	1		1	2	1417	1394		23	0	2	2	0	0	0	0	0	1	2	0	0	1	1	1	3
	620111	4	1	3	0	21	1	1	0	0	3		1	1	4	2	1		1	53		1	33	1		0	2	1417	1401		16	0	2	2	1	0	0	1	1	2	1	0	0	1	1	2	2
	620111	2	1	3	2	21	1	0	0	0	5		3	1	1	1	1		1			1	25	0		1	2	1417	1395		22	0	2	2	0	0	0	0	0	3	2	0	0	1	1	1	2
	620111	1	1	2	5	97	1	0	0	2	2		1	1	1	1	1		1			1	33	1		0	2	1417	1399		18	0	1	1	0	0	1	1	1	1	1	0	0	1	1	1	3
	620111	4	1	2	3	21	1	0	0	2	3		1	1	2	2	1		4	52							2	1417	1364		53	0	2	1	0	0	1	1	1	2	1	1	1	1	1	2	2
	620111	2	1	2	4	21	1	0	0	2	5		3	1	2	2	0	0		45		1	11	0		1	2	1417	1414	127	3	1	2	1	0	0	1	1	1	3	2	0	0	1	1	2	2
	620111	2	1	2	4	21	1	0	0	2	5		3	1	1	2	1		3								2	1417	1369		48	0	2	1	0	0	1	1	1	3	2	0	0	1	1	1	2
	655068	2	1	2	3	21	1	0	0	0	3		3	1	1	2	1		3								2	1417	1369		48	0	2	1	0	0	0	0	0	2	2	1	1	1	1	1	2
	655068	2	1	2	4	21	1	0	0	2	2		1	1	2	2	1		0	44		1	11	0		1	2	1417	1407		10	0	2	1	0	0	1	1	1	1	1	0	0	1	1	2	2
	655068	2	1	2	4	21	1	0	0	2	2		1	1	1	1	1		4								2	1417	1363		54	0	2	1	0	0	1	1	1	1	1	0	0	1	1	1	2
	655068	3	1	2	3	97	1	0	0	2	3		1	1	2	2	1		2	62		1	11	0		1	2	1417	1382		35	0	2	1	0	0	1	1	1	2	1	0	0	1	1	2	3
	655068	3	1	3	2	97	1	1	0	2	3		3	1	1	2	1		1			1	33	0		0	2	1417	1403		14	0	2	2	1	0	1	2	1	2	2	0	0	1	1	1	3
	655068	3	1	3	2	21	1	0	0	2	2		1	1	1	2	1		2			1	11	0		1	2	1417	1389		28	0	2	2	0	0	1	1	1	1	1	0	0	1	1	1	2
	655068	2	1	3	2	97	1	0	0	2	3		1	1	1	1	1		0			1	33	0		0	2	1417	1409		8	0	2	2	0	0	1	1	1	2	1	0	0	1	1	1	3
	655068	2	1	3	0	21	1	0	0	0	3		3	1	1	2	1		4								2	1417	1362		55	0	2	2	0	0	0	0	0	2	2	0	0	1	1	1	2
	655068	3	1	1	5	21	1	0	0	2	3		3	1	2	1	1		0	84		1	33	1		0	2	1417	1406		11	0	2	1	0	0	1	1	1	2	2	0	0	1	1	2	2
	655068	4	1	2	3	21	1	0	0	0	2		3	1	2	2	1		4	41							2	1417	1362		55	0	2	1	0	0	0	0	0	1	2	0	0	1	1	2	2
	655068	2	1	1	5	21	1	0	0	0	1		1	1	2	2	1		1	80		1	11	0		1	2	1417	1393		24	0	2	1	0	0	0	0	0	1	1	0	0	1	1	2	2
	655068	5	1	2	1	21	1	0	0	0	2		1	1	3	2	1		4	154							2	1417	1367		50	0	2	1	0	0	0	0	0	1	1	1	1	1	1	2	2
	655068	2	1	2	2	21	1	0	0	2	4		4	1	2	2	1		0	78		1	11	0		1	2	1417	1411		6	0	2	1	0	0	1	1	1	3	0	1	1	1	1	2	2
	655068	4	1	1	5	21	1	0	0	0	1		4	3	2	1	1		4	75							2	1417	1366		51	0	2	1	0	0	0	0	0	1	0	1	1	1	1	2	2
	655068	2	1	2	2	21	1	0	0	2	4		1	1	2	2	1		0	51		0	11	0		1	2	1417	1405		12	0	2	1	0	0	1	1	1	3	1	1	1	1	1	2	2
	655068	1	1	2	4	21	1	0	0	0	3		3	1	2	1	1		0	27		1	33	1		0	2	1417	1407		10	0	1	1	0	0	0	0	0	2	2	0	0	1	1	2	2
	655068	1	1	2	4	21	1	0	0	0	3		3	1	1	2	0	4									2	1417	1380	204	37	1	1	1	0	0	0	0	0	2	2	0	0	1	1	1	2
	729326	2	1	2	2	97	1	0	0	0	3		2	1	1	2	1		2			1	33	0		0	2	1416	1384		32	0	2	1	0	0	0	0	0	2	0	1	1	1	1	1	3
	729326	3	1	2	3	21	1	0	0	0	2		1	1	2	2	1		4	62							2	1416	1365		51	0	2	1	0	0	0	0	0	1	1	0	0	1	1	2	2
	729326	1	1	2	3	97	1	0	0	2	2		3	1	1	1	1		0			1	33	1		1	2	1416	1413		3	0	1	1	0	0	1	1	1	1	2	0	0	1	1	1	3
	729326	3	1	2	1	21	1	0	0	0	1		1	1	2	2	1		4	41							2	1416	1368		48	0	2	1	0	0	0	0	0	1	1	1	1	1	1	2	2
	729326	3	1	2	4	21	1	0	0	0	1		1	1	4	1	1		2	20		1	11	0		1	2	1416	1383		33	0	2	1	0	0	0	0	0	1	1	1	1	1	1	2	2
	729326	3	1	2	4	21	1	0	0	0	1		1	1	3	1	1		4	64							2	1416	1363		53	0	2	1	0	0	0	0	0	1	1	1	1	1	1	2	2
	729326	4	1	1	4	21	1	0	0	1	2		1	1	4	2	1		3	101							2	1416	1368		48	0	2	1	0	0	1	1	1	1	1	1	1	1	1	2	2
	729326	1	1	3	0	97	1	0	0	1	4		3	1	1	1	1		0			1	33	1		1	2	1416	1407		9	0	1	2	0	0	1	1	1	3	2	0	0	1	1	1	3
	729326	2	1	3	2	97	1	0	0	0	1		3	1	1	1	1		0			1	11	0		1	2	1416	1415		1	0	2	2	0	0	0	0	0	1	2	0	0	1	1	1	3
	729326	4	1	2	0	21	1	0	0	0	3		3	1	3	1	1		4	32							2	1416	1362		54	0	2	1	0	0	0	0	0	2	2	0	0	1	1	2	2
	729326	3	1	2	2	21	1	1	0	2	4		3	1	2	2	1		3	74							2	1416	1379		37	0	2	1	1	0	1	2	1	3	2	0	0	1	1	2	2
	669823	3	1	2	4	21	1	0	0	0	4		3	1	2	1	1		0	66		0	11	0		1	2	1416	1410		6	0	2	1	0	0	0	0	0	3	2	0	0	1	1	2	2
	669823	3	1	2	0	97	1	0	0	2	1		1	1	2	1	1		2	55		0	32	1		0	2	1416	1392		24	0	2	1	0	0	1	1	1	1	1	0	0	1	1	2	3
	669823	2	1	2	5	21	1	0	0	1	3		4	5	2	2	1		2	27		1	96	0		1	2	1416	1388		28	0	2	1	0	0	1	1	1	2	0	0	0	1	1	2	2
	669823	2	1	2	5	21	1	0	0	1	3		4	5	1	1	0	36									2	1416	1361	303	55	1	2	1	0	0	1	1	1	2	0	0	0	1	1	1	2
	669823	4	1	2	3	21	1	0	0	1	1		1	1	2	1	1		1	121		1	33	0		0	2	1416	1396		20	0	2	1	0	0	1	1	1	1	1	1	1	1	1	2	2
	669823	1	1	3	4	97	1	1	2	0	3		3	1	1	1	1		0			1	33	1		0	2	1416	1416		0	0	1	2	1	1	0	2	1	2	2	0	0	1	1	1	3
	669823	1	1	2	4	21	1	0	0	2	2		1	1	1	2	1		1			0	11	0		1	2	1416	1393		23	0	1	1	0	0	1	1	1	1	1	0	0	1	1	1	2
	669823	2	1	2	5	21	1	0	0	0	1		1	1	1	1	1		3								2	1416	1372		44	0	2	1	0	0	0	0	0	1	1	1	1	1	1	1	2
	669823	3	1	2	1	21	1	0	0	1	2		1	1	2	2	1		2	80		1	11	0		1	2	1416	1386		30	0	2	1	0	0	1	1	1	1	1	1	1	1	1	2	2
	669823	3	1	2	3	21	1	0	0	0	2		1	1	2	1	1		4	84							2	1416	1361		55	0	2	1	0	0	0	0	0	1	1	1	1	1	1	2	2
	669823	3	1	2	3	21	1	0	0	0	2		1	1	3	1	1		3	44							2	1416	1369		47	0	2	1	0	0	0	0	0	1	1	1	1	1	1	2	2
	669823	2	1	2	3	97	1	0	0	0	1		1	1	2	2	1		0	60		1	25	0		0	2	1416	1413		3	0	2	1	0	0	0	0	0	1	1	1	1	1	1	2	3
	669823	3	1	2	1	21	1	0	0	0	3		4	3	3	1	1		0	97		0	11	0		1	2	1416	1412		4	0	2	1	0	0	0	0	0	2	0	0	0	1	1	2	2
	669823	2	1	2	3	97	1	0	0	2	3		1	1	2	2	1		0	82		1	11	0		1	2	1416	1405		11	0	2	1	0	0	1	1	1	2	1	1	1	1	1	2	3
	669823	5	1	0		21	1	0	0	0	3		3	1	2	2	1		0	57		1	11	0		1	2	1416	1405		11	0	2	0	0	0	0	0	0	2	2	1	1	1	1	2	2
	661930	3	1	3	4	21	1	0	0	2	4		3	1	2	1	1		0	38		1	33	1		0	2	1417	1414		3	0	2	2	0	0	1	1	1	3	2	1	1	1	1	2	2
	661930	3	1	3	4	21	1	0	0	2	4		3	1	1	2	1		3								2	1417	1376		41	0	2	2	0	0	1	1	1	3	2	1	1	1	1	1	2
	661930	3	1	2	2	21	1	0	0	1	2		3	1	3	2	1		1	52		1	33	1		1	2	1417	1402		15	0	2	1	0	0	1	1	1	1	2	0	0	1	1	2	2
	661930	2	1	2	5	21	1	0	0	1	1		1	1	2	2	1		1	31		0	11	0		1	2	1417	1393		24	0	2	1	0	0	1	1	1	1	1	0	0	1	1	2	2
	661930	2	1	2	5	21	1	0	0	1	1		1	1	1	2	0	0									2	1417	1361	100	56	1	2	1	0	0	1	1	1	1	1	0	0	1	1	1	2
	661930	1	1	2	2	21	1	0	0	2	3		3	1	1	2	1		0			1	11	0		1	2	1417	1413		4	0	1	1	0	0	1	1	1	2	2	0	0	1	1	1	2
	661930	1	1	2	3	21	1	0	0	0	2		1	1	1	2	1		1			0	11	0		1	2	1417	1405		12	0	1	1	0	0	0	0	0	1	1	0	0	1	1	1	2
	661930	1	1	2	3	21	1	0	0	0	2		3	1	1	1	1		3								2	1417	1372		45	0	1	1	0	0	0	0	0	1	2	0	0	1	1	1	2
	661930	4	1	1	3	21	1	0	0	0	2		1	1	3	1	1		4	108							2	1417	1362		55	0	2	1	0	0	0	0	0	1	1	1	1	1	1	2	2
	661930	2	1	3	0	21	1	0	0	2	3		4	5	1	2	1		4								2	1417	1367		50	0	2	2	0	0	1	1	1	2	0	0	0	1	1	1	2
	661930	2	1	2	3	21	1	0	0	2	2		1	1	1	1	1		4								2	1417	1366		51	0	2	1	0	0	1	1	1	1	1	0	0	1	1	1	2
	661930	1	1	1	5	21	1	0	0	1	1		3	1	1	2	1		0			1	33	0		1	2	1417	1411		6	0	1	1	0	0	1	1	1	1	2	0	0	1	1	1	2
	661930	2	1	3	0	21	1	0	0	1	3		1	1	1	2	1		3								2	1417	1375		42	0	2	2	0	0	1	1	1	2	1	0	0	1	1	1	2
	661930	2	1	2	3	21	1	0	0	2	3		1	1	2	1	1		1	48		1	25	0		1	2	1417	1394		23	0	2	1	0	0	1	1	1	2	1	0	0	1	1	2	2
	661930	5	1	1	3	97	1	0	0	2	2		3	1	3	2	1		0	86		0	11	0		1	2	1417	1412		5	0	2	1	0	0	1	1	1	1	2	1	1	1	1	2	3
	661930	1	1	2	2	21	1	0	0	0	2		3	1	1	2	1		0			1	25	0		1	2	1417	1412		5	0	1	1	0	0	0	0	0	1	2	0	0	1	1	1	2
	623352	2	1	2	2	21	1	0	1	1	2		2	1	2	2	1		2	50		0	11	0		1	2	1417	1387		30	0	2	1	0	1	1	2	1	1	0	1	1	1	1	2	2
	623352	4	1	2	4	21	1	0	0	0	2		1	1	4	1	1		4	49							2	1416	1367		49	0	2	1	0	0	0	0	0	1	1	1	1	1	1	2	2
	623352	1	1	2	2	21	1	0	0	0	2		1	1	1	1	1		2			0	11	0		1	2	1416	1383		33	0	1	1	0	0	0	0	0	1	1	0	0	1	1	1	2
	623352	2	1	2	2	21	1	0	0	1	2		1	1	2	1	1		2	26		0	11	0		1	2	1417	1391		26	0	2	1	0	0	1	1	1	1	1	0	0	1	1	2	2
	623352	2	1	2	2	21	1	0	0	1	2		1	1	1	2	1		4								2	1417	1365		52	0	2	1	0	0	1	1	1	1	1	0	0	1	1	1	2
	623352	2	1	2	1	21	1	0	0	2	3		1	1	1	1	1		2			0	25	0		1	2	1416	1383		33	0	2	1	0	0	1	1	1	2	1	0	0	1	1	1	2
	623352	1	1	2	3	21	1	0	0	2	2		1	1	1	2	1		1			0	11	0		1	2	1417	1395		22	0	1	1	0	0	1	1	1	1	1	0	0	1	1	1	2
	623352	1	1	2	3	21	1	0	0	0	1		1	1	1	1	1		2			1	32	0		0	2	1417	1383		34	0	1	1	0	0	0	0	0	1	1	0	0	1	1	1	2
	623352	2	1	2	2	21	1	0	0	1	2		1	1	2	2	1		2	68		0	11	0		1	2	1417	1393		24	0	2	1	0	0	1	1	1	1	1	0	0	1	1	2	2
	623352	1	1	2	0	97	1	0	0	2	2		1	1	1	2	1		0			0	11	0		1	2	1417	1412		5	0	1	1	0	0	1	1	1	1	1	0	0	1	1	1	3
	623352	2	1	2	2	21	1	0	1	2	1		1	1	2	2	1		1	53		1	11	0		1	2	1416	1402		14	0	2	1	0	1	1	2	1	1	1	1	1	1	1	2	2
	651142	2	1	1	5	21	1	0	0	2	2		3	1	2	2	1		0	74		0	23	1		0	2	1417	1405		12	0	2	1	0	0	1	1	1	1	2	0	0	1	1	2	2
	651142	2	1	3	2	97	1	0	1	2	4		3	1	2	2	1		0	17		1	33	1		0	2	1417	1416		1	0	2	2	0	1	1	2	1	3	2	0	0	1	1	2	3
	651142	2	1	3	2	97	1	0	1	2	4		3	1	1	1	1		1				33	1			2	1417	1399		18	0	2	2	0	1	1	2	1	3	2	0	0	1	1	1	3
	651142	3	1	2	5	21	1	0	0	2	2		1	1	2	1	1		2	90		1	25	0		1	2	1417	1391		26	0	2	1	0	0	1	1	1	1	1	0	0	1	1	2	2
	651142	3	1	0		21	1	0	0	2	2		1	1	2	1	1		3	26							2	1417	1380		37	0	2	0	0	0	1	1	1	1	1	1	1	1	1	2	2
	651142	2	1	2	5	21	1	0	0	0	4		3	1	2	1	1		0	48		1	33	1		0	2	1417	1415		2	0	2	1	0	0	0	0	0	3	2	0	0	1	1	2	2
	651142	2	1	2	5	21	1	0	0	0	4		3	1	1	1	1		4								2	1417	1367		50	0	2	1	0	0	0	0	0	3	2	0	0	1	1	1	2
	651142	2	1	2	4	21	1	0	2	2	2		1	1	2	1	1		2	46		0	11	0		1	2	1417	1386		31	0	2	1	0	1	1	2	1	1	1	1	1	1	1	2	2
	651142	1	1	2	3	21	1	0	0	2	3		3	1	1	2	1		0			1	32	1		1	2	1417	1415		2	0	1	1	0	0	1	1	1	2	2	0	0	1	1	1	2
	651142	3	1	2	4	21	1	0	0	2	3		4	3	2	2	1		3	93							2	1417	1374		43	0	2	1	0	0	1	1	1	2	0	1	1	1	1	2	2
	651142	3	1	2	3	21	1	0	0	0	1		1	1	3	1	1		2	39		1	25	0		1	2	1417	1390		27	0	2	1	0	0	0	0	0	1	1	0	0	1	1	2	2
	651142	3	1	2	3	21	1	0	0	2	3		1	1	1	2	1		3								2	1417	1378		39	0	2	1	0	0	1	1	1	2	1	1	1	1	1	1	2
	651142	3	1	2	3	21	1	0	0	2	2		1	1	2	2	1		4	38							2	1417	1366		51	0	2	1	0	0	1	1	1	1	1	0	0	1	1	2	2
	651142	2	1	3	0	21	1	0	0	1	3		3	1	3	1	1		0	53		1	25	0		1	2	1417	1408		9	0	2	2	0	0	1	1	1	2	2	1	1	1	1	2	2
	651142	2	1	2	4	21	1	0	0	2	1		4	1	1	2	1		1			1	33	1		0	2	1417	1398		19	0	2	1	0	0	1	1	1	1	0	0	0	1	1	1	2
	270582	3	1	2	5	21	1	0	0	2	3		2	1	2	1	1		4	54							1	1416	1366		50	0	2	1	0	0	1	1	1	2	0	1	1	1	2	2	2
	270582	2	1	2	1	97	2	0	0	2	3		1	1	1	1	1		4								1	1416	1368		48	0	2	1	0	0	1	1	1	2	1	1	1	2	2	1	3
	270582	3	1	2	1	21	2	0	0	2	3		1	1	3	2	1		4	20							1	1416	1361		55	0	2	1	0	0	1	1	1	2	1	0	0	2	2	2	2
	270582	2	1	3	0	21	1	2	0	1	5		1	1	1	2	1		1			1	33	1		1	1	1416	1394		22	0	2	2	1	0	1	2	1	3	1	0	0	1	2	1	2
	270582	3	1	2	5	21	1	0	0	2	4		1	1	2	1	1		2	64		1	11	0		1	1	1416	1380		36	0	2	1	0	0	1	1	1	3	1	0	0	1	2	2	2
	270582	5	1	3	2	21	1	0	0	2	5		2	1	1	2	1		2			1	33	1		1	1	1416	1388		28	0	2	2	0	0	1	1	1	3	0	0	0	1	2	1	2
	270582	2	1	3	5	97	1	0	0	2	5		3	1	1	1	1		4								1	1416	1365		51	0	2	2	0	0	1	1	1	3	2	0	0	1	2	1	3
	270582	2	1	3	4	21	2	0	0	2	4		1	1	1	2	1		0			1	21	1		1	1	1416	1408		8	0	2	2	0	0	1	1	1	3	1	1	1	2	2	1	2
	270582	4	1	2	5	21	1	0	0	2	4		3	1	2	1	1		2	101		1	32	1		1	1	1416	1380		36	0	2	1	0	0	1	1	1	3	2	0	0	1	2	2	2
	270582	3	1	2	5	21	1	1	0	2	4		3	1	2	1	1		0	92		1	33	1		1	1	1416	1411		5	0	2	1	1	0	1	2	1	3	2	0	0	1	2	2	2
	270582	2	1	2	2	21	1	0	0	2	4		1	1	2	1	1		0	46		1	33	1		1	1	1416	1406		10	0	2	1	0	0	1	1	1	3	1	0	0	1	2	2	2
	270582	2	1	2	2	21	1	0	0	2	4		1	1	1	1	1		4								1	1416	1359		57	0	2	1	0	0	1	1	1	3	1	0	0	1	2	1	2
	270582	2	1	3	2	21	1	2	0	2	4		1	1	1	2	1		3								1	1416	1377		39	0	2	2	1	0	1	2	1	3	1	0	0	1	2	1	2
	532263	1	1	2	2	21	1	0	0	2	3		1	1	1	2	1		1			1	23	0		1	1	1415	1402		13	0	1	1	0	0	1	1	1	2	1	0	0	1	2	1	2
	532263	4	1	2	2	21	1	0	0	2	5		1	1	3	2	1		1	70		1	32	1		1	1	1415	1392		23	0	2	1	0	0	1	1	1	3	1	0	0	1	2	2	2
	532263	2	1	2	4	21	1	0	0	2	5		3	1	1	1	1		3								1	1415	1370		45	0	2	1	0	0	1	1	1	3	2	0	0	1	2	1	2
	532263	3	1	2	2	21	1	0	0	0	2		1	1	2	1	1		2	60		1	11	0		0	1	1415	1391		24	0	2	1	0	0	0	0	0	1	1	0	0	1	2	2	2
	532263	5	1	1	4	21	1	0	0	2	4		1	1	3	2	1		1	126		1	21	1		1	1	1415	1393		22	0	2	1	0	0	1	1	1	3	1	0	0	1	2	2	2
	532263	3	1	2	1	21	1	0	0	0	2		1	1	2	1	1		4	74							1	1415	1361		54	0	2	1	0	0	0	0	0	1	1	0	0	1	2	2	2
	532263	4	1	2	4	21	1	0	2	2	4		1	1	3	2	1		0	73		1	11	0		1	1	1415	1409		6	0	2	1	0	1	1	2	1	3	1	1	1	1	2	2	2
	532263	4	1	2	5	21	1	0	0	0	4		3	1	3	2	1		0	102		1	11	0		1	1	1415	1409		6	0	2	1	0	0	0	0	0	3	2	0	0	1	2	2	2
	532263	2	1	2	4	21	1	0	0	0	3		1	1	2	1	1		0	91		1	33	1		1	1	1415	1411		4	0	2	1	0	0	0	0	0	2	1	0	0	1	2	2	2
	532263	2	1	3	2	21	1	1	0	2	4		3	1	1	1	1		0			1	33	1		1	1	1415	1413		2	0	2	2	1	0	1	2	1	3	2	0	0	1	2	1	2
	532263	2	1	3	5	21	1	0	0	0	1		4	1	1	1	1		0			1	11	0		1	1	1415	1413		2	0	2	2	0	0	0	0	0	1	0	0	0	1	2	1	2
	278888	2	1	2	5	21	1	0	1	1	3		1	1	1	2	1		3								1	1417	1376		41	0	2	1	0	1	1	2	1	2	1	1	1	1	2	1	2
	278888	2	1	2	2	21	1	0	0	0	1		1	1	2	1	1		2	15		1	21	0		0	1	1417	1393		24	0	2	1	0	0	0	0	0	1	1	0	0	1	2	2	2
	278888	2	1	2	2	21	1	0	0	0	1		1	1	1	1	1		3								1	1417	1378		39	0	2	1	0	0	0	0	0	1	1	0	0	1	2	1	2
	278888	2	1	3	2	97	1	1	0	2	4		1	1	1	1	1		2			1	33	1		0	1	1417	1392		25	0	2	2	1	0	1	2	1	3	1	0	0	1	2	1	3
	278888	4	1	3	2	21	1	0	0	2	4		1	1	3	2	1		1	18		1	11	0		1	1	1417	1399		18	0	2	2	0	0	1	1	1	3	1	0	0	1	2	2	2
	278888	4	1	3	2	21	1	0	0	2	4		1	1	2	1	1		3	99							1	1417	1381		36	0	2	2	0	0	1	1	1	3	1	0	0	1	2	2	2
	278888	5	1	2	4	21	1	0	0	2	4		4	1	3	2	1		4	127							1	1417	1362		55	0	2	1	0	0	1	1	1	3	0	1	1	1	2	2	2
	278888	2	1	2	1	21	1	0	0	0	2		2	1	1	1	1		4								1	1417	1363		54	0	2	1	0	0	0	0	0	1	0	0	0	1	2	1	2
	278888	3	1	2	4	21	1	0	0	2	3		1	1	4	2	1		0	45		1	33	1		1	1	1417	1411		6	0	2	1	0	0	1	1	1	2	1	0	0	1	2	2	2
	278888	3	1	2	4	21	1	0	0	2	3		1	1	3	1	0	5		31							1	1417	1366	205	51	1	2	1	0	0	1	1	1	2	1	0	0	1	2	2	2
	278888	2	1	2	0	97	1	0	0	1	3		1	1	2	1	1		2	42		0	25	0		0	1	1417	1389		28	0	2	1	0	0	1	1	1	2	1	0	0	1	2	2	3
	278888	1	1	1	2	97	1	0	0	2	3		3	1	1	2	1		1			1	11	0		1	1	1417	1405		12	0	1	1	0	0	1	1	1	2	2	0	0	1	2	1	3
	278888	3	1	1	5	21	1	0	0	0	2		2	1	3	2	1		3	95							1	1417	1380		37	0	2	1	0	0	0	0	0	1	0	1	1	1	2	2	2
	278888	4	1	2	4	21	1	0	0	2	2	3	1	1	3	1	1		2	61		1	33	1		0	1	1417	1386		31	0	2	1	0	0	1	1	1	1	1	1	1	1	2	2	2
	278888	4	1	3	4	97	1	0	0	2	3		3	1	1	2	1		4								1	1417	1358		59	0	2	2	0	0	1	1	1	2	2	1	1	1	2	1	3
	278888	3	1	3	2	21	1	0	0	2	4		1	1	1	1	1		3								1	1417	1381		36	0	2	2	0	0	1	1	1	3	1	0	0	1	2	1	2
	315374	3	1	2	2	21	1	0	0	0	2		1	1	2	2	1		0	69		0	11	0		1	1	1415	1404		11	0	2	1	0	0	0	0	0	1	1	1	1	1	2	2	2
	315374	2	1	3	0	21	1	0	0	0	4		3	1	1	2	1		4								1	1415	1357		58	0	2	2	0	0	0	0	0	3	2	0	0	1	2	1	2
	315374	3	1	1	5	21	1	0	0	0	2		1	1	2	2	1		4	76							1	1415	1364		51	0	2	1	0	0	0	0	0	1	1	0	0	1	2	2	2
	315374	2	1	3	0	21	1	0	0	0	4		3	1	1	2	1		1			0	11	0		1	1	1415	1399		16	0	2	2	0	0	0	0	0	3	2	0	0	1	2	1	2
	315374	2	1	2	2	21	1	0	0	0	3		2	1	2	1	1		0	67		1	11	0		1	1	1415	1414		1	0	2	1	0	0	0	0	0	2	0	1	1	1	2	2	2
	315374	2	1	2	0	97	1	0	0	0	2		3	1	2	2	1		0	71		1	11	0		1	1	1415	1409		6	0	2	1	0	0	0	0	0	1	2	0	0	1	2	2	3
	315374	2	1	2	5	21	1	1	0	0	1		1	1	1	1	1		1			1	32	1		1	1	1415	1393		22	0	2	1	1	0	0	1	1	1	1	0	0	1	2	1	2
	315374	1	1	2	3	21	1	0	0	0	1		1	1	1	2	1		1			0	11	0		0	1	1415	1403		12	0	1	1	0	0	0	0	0	1	1	1	1	1	2	1	2
	315374	1	1	1	5	97	1	0	0	0	1		3	1	1	2	1		3								1	1415	1375		40	0	1	1	0	0	0	0	0	1	2	0	0	1	2	1	3
	315374	2	1	2	2	21	1	0	0	0	1		1	1	1	1	1		4								1	1415	1359		56	0	2	1	0	0	0	0	0	1	1	1	1	1	2	1	2
	315374	2	1	3	2	21	1	0	0	0	2		1	1	1	1	1		0			1	25	0		0	1	1416	1412		4	0	2	2	0	0	0	0	0	1	1	0	0	1	2	1	2
	290927	4	1	3	6	21	2	0	0	2	5		1	1	2	1	1		3	67							1	1415	1372		43	0	2	2	0	0	1	1	1	3	1	0	0	2	2	2	2
	290927	2	1	1	5	21	1	0	2	2	5		3	1	1	1	1		4								1	1415	1367		48	0	2	1	0	1	1	2	1	3	2	0	0	1	2	1	2
	290927	1	1	2	1	21	1	0	0	2	4		3	1	1	2	1		0			1	11	0		1	1	1416	1412		4	0	1	1	0	0	1	1	1	3	2	0	0	1	2	1	2
	290927	5	1	0		21	1	0	0	2	3		1	1	3	1	1		1	131		0	11	0		0	1	1415	1403		12	0	2	0	0	0	1	1	1	2	1	1	1	1	2	2	2
	290927	2	1	2	1	21	1	0	0	2	3		1	1	2	1	1		0	86		1	33	1		1	1	1415	1414		1	0	2	1	0	0	1	1	1	2	1	0	0	1	2	2	2
	290927	3	1	1	4	21	1	0	0	0	3		3	1	2	2	1		0	80		0	11	0		0	1	1415	1412		3	0	2	1	0	0	0	0	0	2	2	0	0	1	2	2	2
	290927	3	1	2	5	21	1	1	0	0	4		1	1	4	2	1		0	14		1	33	0		1	1	1415	1405		10	0	2	1	1	0	0	1	1	3	1	0	0	1	2	2	2
	290927	3	1	2	5	21	1	1	0	0	4		1	1	3	2	1		2	79			33	0			1	1415	1390		25	0	2	1	1	0	0	1	1	3	1	0	0	1	2	2	2
	290927	3	1	3	2	21	1	2	0	2	5		4	5	1	1	1		4								1	1415	1367		48	0	2	2	1	0	1	2	1	3	0	0	0	1	2	1	2
	290927	2	1	3	2	11	1	0	0	1	4		1	1	1	2	1		4								1	1415	1357		58	0	2	2	0	0	1	1	1	3	1	0	0	1	2	1	1
	290927	3	1	3	2	21	1	0	0	2	4		3	1	2	1	1		4	85							1	1415	1362		53	0	2	2	0	0	1	1	1	3	2	0	0	1	2	2	2
	290927	3	1	2	5	21	1	0	0	2	5		1	1	2	1	1		2	57		1	33	1		0	1	1415	1389		26	0	2	1	0	0	1	1	1	3	1	0	0	1	2	2	2
	290927	2	1	2	2	21	2	0	0	2	3		1	1	1	1	1		2			1	33	0		1	1	1415	1387		28	0	2	1	0	0	1	1	1	2	1	0	0	2	2	1	2
	290927	4	1	1	5	21	2	0	0	2	4		1	1	2	1	1		1	126		1	33	0		1	1	1415	1393		22	0	2	1	0	0	1	1	1	3	1	1	1	2	2	2	2
	290927	2	1	2	5	21	2	0	0	2	4		1	1	1	1	1		4								1	1415	1364		51	0	2	1	0	0	1	1	1	3	1	0	0	2	2	1	2
	293371	3	1	1	3	21	1	0	0	2	1		1	1	3	1	1		3	18							1	1416	1374		42	0	2	1	0	0	1	1	1	1	1	1	1	1	2	2	2
	293371	3	1	2	5	21	1	0	0	2	5		1	1	1	1	1		2			1	33	0		0	1	1416	1384		32	0	2	1	0	0	1	1	1	3	1	0	0	1	2	1	2
	293371	1	1	3	2	21	1	1	0	2	5		1	1	1	1	1		1			1	33	1		0	1	1416	1398		18	0	1	2	1	0	1	2	1	3	1	0	0	1	2	1	2
	293371	2	1	3	2	21	1	0	0	2	5		1	1	1	1	1		3								1	1416	1374		42	0	2	2	0	0	1	1	1	3	1	1	1	1	2	1	2
	293371	2	1	2	5	21	2	0	0	2	3		3	1	2	2	0	0		18		1	33	0		0	1	1416	1405	100	11	1	2	1	0	0	1	1	1	2	2	1	1	2	2	2	2
	293371	2	1	2	5	21	2	0	0	2	3		3	1	1	2	1		2				33	0			1	1416	1386		30	0	2	1	0	0	1	1	1	2	2	1	1	2	2	1	2
	293371	3	1	3	5	97	1	2	0	2	5		1	1	1	1	1		1			1	33	1		0	1	1416	1394		22	0	2	2	1	0	1	2	1	3	1	0	0	1	2	1	3
	293371	3	1	2	4	21	1	0	0	1	5		3	1	2	2	1		4	63							1	1416	1361		55	0	2	1	0	0	1	1	1	3	2	0	0	1	2	2	2
	293371	2	1	2	3	21	1	0	0	2	3		1	1	1	2	1		1			0	11	0		1	1	1416	1403		13	0	2	1	0	0	1	1	1	2	1	0	0	1	2	1	2
	293371	2	1	2	2	21	1	0	0	2	4		1	1	2	1	1		3	53							1	1416	1373		43	0	2	1	0	0	1	1	1	3	1	1	1	1	2	2	2
	293371	2	1	2	2	97	1	0	0	0	3		1	1	1	2	1		2			1	24	0		0	1	1416	1387		29	0	2	1	0	0	0	0	0	2	1	0	0	1	2	1	3
	293371	4	1	0		21	1	0	0	2	2		1	1	4	1	1		4	74							1	1416	1359		57	0	2	0	0	0	1	1	1	1	1	1	1	1	2	2	2
	269107	1	1	1	5	21	1	0	0	0	2		1	1	1	2	1		1			1	11	0		1	1	1416	1394		22	0	1	1	0	0	0	0	0	1	1	1	1	1	2	1	2
	269107	5	1	0		21	1	0	0	0	3		2	1	4	1	1		1	137		1	11	0		1	1	1416	1393		23	0	2	0	0	0	0	0	0	2	0	1	1	1	2	2	2
	269107	2	1	1	5	21	1	0	0	0	2		1	1	2	1	1		4	50							1	1416	1366		50	0	2	1	0	0	0	0	0	1	1	1	1	1	2	2	2
	269107	2	1	3	7	21	1	1	2	0	3		3	1	1	1	1		3								1	1416	1373		43	0	2	2	1	1	0	2	1	2	2	0	0	1	2	1	2
	269107	3	1	1	5	97	1	0	0	0	1		1	1	1	1	1		1			0	11	0		0	1	1416	1400		16	0	2	1	0	0	0	0	0	1	1	1	1	1	2	1	3
	269107	3	1	3	2	21	1	0	0	2	5		1	1	2	1	1		2	51		1	33	0		0	1	1416	1380		36	0	2	2	0	0	1	1	1	3	1	0	0	1	2	2	2
	269107	2	1	3	2	21	1	1	0	0	4		1	1	2	2	1		1	49		0	25	0		1	1	1416	1401		15	0	2	2	1	0	0	1	1	3	1	1	1	1	2	2	2
	269107	4	1	2	4	21	1	0	0	0	3		1	1	3	1	1		3	47							1	1416	1375		41	0	2	1	0	0	0	0	0	2	1	1	1	1	2	2	2
	269107	2	1	2	4	21	1	0	0	0	3		3	1	2	1	1		0	59		1	11	0		1	1	1416	1405		11	0	2	1	0	0	0	0	0	2	2	1	1	1	2	2	2
	269107	2	1	1	4	97	1	0	0	1	3		1	1	1	2	1		1			1	32	1		1	1	1416	1400		16	0	2	1	0	0	1	1	1	2	1	0	0	1	2	1	3
	269107	3	1	1	3	21	1	0	0	0	2		1	1	2	1	1		1	48		0	11	0		0	1	1416	1403		13	0	2	1	0	0	0	0	0	1	1	1	1	1	2	2	2
	310698	3	1	2	4	21	1	0	0	0	1		1	1	4	1	1		0	55		0	11	0		1	1	1416	1408		8	0	2	1	0	0	0	0	0	1	1	1	1	1	2	2	2
	310698	2	1	2	2	21	1	0	0	0	2		1	1	2	2	1		0	42		1	11	0		0	1	1416	1409		7	0	2	1	0	0	0	0	0	1	1	1	1	1	2	2	2
	310698	2	1	2	2	21	1	0	0	0	2		1	1	1	2	1		4								1	1416	1367		49	0	2	1	0	0	0	0	0	1	1	1	1	1	2	1	2
	310698	3	1	2	2	21	1	0	0	0	1		1	1	3	1	1		4	71							1	1416	1361		55	0	2	1	0	0	0	0	0	1	1	1	1	1	2	2	2
	310698	1	1	2	3	21	1	0	0	0	1		1	1	1	2	1		2			0	11	0		1	1	1416	1384		32	0	1	1	0	0	0	0	0	1	1	1	1	1	2	1	2
	310698	1	1	2	4	21	1	0	0	0	1		1	1	1	2	1		0			0	11	0		1	1	1416	1407		9	0	1	1	0	0	0	0	0	1	1	1	1	1	2	1	2
	310698	5	1	2	0	97	1	0	0	0	1		1	1	4	2	1		4	87							1	1416	1367		49	0	2	1	0	0	0	0	0	1	1	1	1	1	2	2	3
	310698	3	1	1	3	21	1	0	0	0	1		1	1	3	1	1		2	24		1	11	0		1	1	1416	1383		33	0	2	1	0	0	0	0	0	1	1	1	1	1	2	2	2
	310698	3	1	1	3	21	1	0	0	0	1		1	1	2	2	0	0		57							1	1416	1359	100	57	1	2	1	0	0	0	0	0	1	1	1	1	1	2	2	2
	310698	2	1	1	4	21	1	0	0	0	1		1	1	3	1	1		0	54		0	11	0		1	1	1416	1411		5	0	2	1	0	0	0	0	0	1	1	1	1	1	2	2	2
	310698	2	1	1	4	21	1	0	0	0	1		1	1	2	2	1		4	43							1	1416	1357		59	0	2	1	0	0	0	0	0	1	1	1	1	1	2	2	2
	310698	1	1	1	2	21	1	0	0	0	1		3	1	1	1	1		0			0	11	0		1	1	1416	1413		3	0	1	1	0	0	0	0	0	1	2	1	1	1	2	1	2
	310698	2	1	1	5	21	1	0	0	0	1		1	1	3	2	1		0	22		1	11	0		1	1	1416	1410		6	0	2	1	0	0	0	0	0	1	1	1	1	1	2	2	2
	310698	2	1	1	5	21	1	0	0	0	1		1	1	2	2	0	8		63			11	0			1	1416	1387	208	29	1	2	1	0	0	0	0	0	1	1	1	1	1	2	2	2
	310698	4	1	1	1	21	1	0	0	0	1		1	1	4	2	1		4	63							1	1416	1366		50	0	2	1	0	0	0	0	0	1	1	1	1	1	2	2	2
	310698	1	1	1	5	21	1	0	0	0	1		3	1	1	2	1		0			1	25	0		0	1	1416	1410		6	0	1	1	0	0	0	0	0	1	2	1	1	1	2	1	2
	310698	4	1	0		21	1	0	0	0	1		1	1	4	2	1		0	62		0	11	0		1	1	1416	1411		5	0	2	0	0	0	0	0	0	1	1	1	1	1	2	2	2
	310698	2	1	1	5	21	1	0	0	0	1		1	1	1	2	1		2			0	11	0		1	1	1416	1383		33	0	2	1	0	0	0	0	0	1	1	1	1	1	2	1	2
	310698	2	1	3	0	21	1	1	0	1	2		1	1	1	2	1		3								1	1416	1377		39	0	2	2	1	0	1	2	1	1	1	1	1	1	2	1	2
	310698	1	1	1	5	21	1	0	0	0	1		1	1	1	1	1		0			1	23	1		1	1	1416	1413		3	0	1	1	0	0	0	0	0	1	1	1	1	1	2	1	2
	310698	3	1	1	5	21	1	0	0	0	2		1	1	3	2	1		4	53							1	1416	1361		55	0	2	1	0	0	0	0	0	1	1	1	1	1	2	2	2
	447033	2	1	2	4	21	1	0	0	2	5		3	1	1	2	1		3								1	1416	1379		37	0	2	1	0	0	1	1	1	3	2	0	0	1	2	1	2
	447033	2	1	3	0	97	1	1	0	2	3		2	1	1	2	1		0			1	33	1		1	1	1416	1411		5	0	2	2	1	0	1	2	1	2	0	0	0	1	2	1	3
	447033	4	1	1	5	97	1	0	0	2	4		1	1	4	1	1		1	34		1	11	0		1	1	1416	1402		14	0	2	1	0	0	1	1	1	3	1	1	1	1	2	2	3
	447033	4	1	1	5	97	1	0	0	2	4		1	1	3	2	1		4	86							1	1416	1368		48	0	2	1	0	0	1	1	1	3	1	1	1	1	2	2	3
	447033	3	1	1	0	21	1	0	0	2	3		3	1	1	2	1		0			1	11	0		1	1	1416	1411		5	0	2	1	0	0	1	1	1	2	2	0	0	1	2	1	2
	447033	1	1	2	0	21	1	0	0	2	4		1	1	1	1	1		1			0	23	0		1	1	1416	1400		16	0	1	1	0	0	1	1	1	3	1	0	0	1	2	1	2
	447033	4	1	2	2	21	2	0	0	2	4		1	1	3	1	1		1	145		1	24	0		0	1	1416	1396		20	0	2	1	0	0	1	1	1	3	1	0	0	2	2	2	2
	447033	5	1	2	4	21	1	0	0	0	5	3	1	1	3	2	1		1	94		1	23	1		0	1	1416	1400		16	0	2	1	0	0	0	0	0	3	1	0	0	1	2	2	2
	447033	5	1	2	4	21	1	0	0	0	3		1	1	4	2	1		1	113		1	11	0		1	1	1416	1393		23	0	2	1	0	0	0	0	0	2	1	0	0	1	2	2	2
	447033	4	1	2	2	21	1	1	0	2	5	3	1	1	3	1	1		3	16							1	1416	1370		46	0	2	1	1	0	1	2	1	3	1	0	0	1	2	2	2
	447033	5	1	2	5	21	1	0	0	2	4	4	1	1	4	1	1		4	13							1	1416	1356		60	0	2	1	0	0	1	1	1	3	1	0	0	1	2	2	2
	273048	4	1	1	4	14	1	0	0	0	5		1	1	3	2	1		2	121		1	11	0		1	1	1415	1380		35	0	2	1	0	0	0	0	0	3	1	0	0	1	2	2	1
	273048	3	1	3	2	21	1	0	0	2	4		1	1	2	1	1		2	47		1	21	0		0	1	1415	1382		33	0	2	2	0	0	1	1	1	3	1	0	0	1	2	2	2
	273048	4	1	0		21	1	0	0	0	1		1	1	5	1	1		2	55		1	11	0		1	1	1415	1386		29	0	2	0	0	0	0	0	0	1	1	0	0	1	2	2	2
	273048	3	1	1	4	21	1	0	0	0	3		1	1	2	2	1		3	54							1	1415	1374		41	0	2	1	0	0	0	0	0	2	1	0	0	1	2	2	2
	273048	3	1	1	5	21	1	0	0	0	1		1	1	2	2	1		1	74		0	11	0		1	1	1415	1395		20	0	2	1	0	0	0	0	0	1	1	0	0	1	2	2	2
	273048	1	1	2	2	21	1	0	0	2	3		3	1	2	2	1		0	23		1	11	0		1	1	1415	1414		1	0	1	1	0	0	1	1	1	2	2	0	0	1	2	2	2
	273048	1	1	2	2	21	1	0	0	2	3		3	1	1	2	1		2				11	0			1	1415	1390		25	0	1	1	0	0	1	1	1	2	2	0	0	1	2	1	2
	273048	1	1	3	2	21	1	0	0	0	3		1	1	1	2	1		0			1	25	0		0	1	1415	1409		6	0	1	2	0	0	0	0	0	2	1	0	0	1	2	1	2
	273048	1	1	2	1	21	1	0	0	2	2		3	1	1	1	1		0			1	11	0		1	1	1415	1412		3	0	1	1	0	0	1	1	1	1	2	0	0	1	2	1	2
	273048	6	1	2	3	21	1	0	0	0	4		3	1	4	2	1		3	28							1	1415	1370		45	0	2	1	0	0	0	0	0	3	2	0	0	1	2	2	2
	273048	2	1	3	2	21	1	1	0	2	4		1	1	1	1	1		0			1	33	1		0	1	1415	1404		11	0	2	2	1	0	1	2	1	3	1	0	0	1	2	1	2
	338969	5	1	1	3	21	1	0	0	1	1	4	1	1	4	1	1		4	38							1	1415	1365		50	0	2	1	0	0	1	1	1	1	1	1	1	1	2	2	2
	338969	1	1	2	0	21	1	0	0	0	1		3	1	1	2	1		0			1	11	0		0	1	1415	1412		3	0	1	1	0	0	0	0	0	1	2	0	0	1	2	1	2
	338969	3	1	1	5	21	1	0	0	0	1		3	1	2	2	1		0	91		1	11	0		1	1	1415	1414		1	0	2	1	0	0	0	0	0	1	2	1	1	1	2	2	2
	338969	2	1	2	4	21	1	0	0	2	4		3	1	1	1	1		0			1	33	0		1	1	1415	1406		9	0	2	1	0	0	1	1	1	3	2	0	0	1	2	1	2
	338969	5	1	1	1	21	1	0	0	2	2		1	1	3	2	1		1	44		1	11	0		1	1	1415	1402		13	0	2	1	0	0	1	1	1	1	1	0	0	1	2	2	2
	338969	5	1	1	1	21	1	0	0	2	2		1	1	2	2	1		4	91							1	1415	1357		58	0	2	1	0	0	1	1	1	1	1	0	0	1	2	2	2
	338969	4	1	3	2	21	1	0	0	0	4		2	1	2	2	1		3	96							1	1415	1377		38	0	2	2	0	0	0	0	0	3	0	1	1	1	2	2	2
	338969	3	1	1	5	21	1	0	0	2	2		1	1	3	2	1		4	84							1	1415	1366		49	0	2	1	0	0	1	1	1	1	1	0	0	1	2	2	2
	338969	1	1	2	2	21	1	0	0	2	3		1	1	2	1	1		0	40		1	33	1		0	1	1415	1407		8	0	1	1	0	0	1	1	1	2	1	0	0	1	2	2	2
	338969	1	1	2	2	21	1	0	0	2	3		1	1	1	1	1		4								1	1415	1367		48	0	1	1	0	0	1	1	1	2	1	0	0	1	2	1	2
	338969	4	1	2	2	21	1	0	0	2	5		1	1	2	1	1		2	113		1	33	1		1	1	1415	1382		33	0	2	1	0	0	1	1	1	3	1	1	1	1	2	2	2
	338969	3	1	2	2	21	1	0	0	2	3		2	1	2	1	1		1	85		1	21	1		0	1	1415	1401		14	0	2	1	0	0	1	1	1	2	0	0	0	1	2	2	2
	338969	5	1	1	2	21	1	0	0	2	3		1	1	4	1	1		3	83							1	1415	1372		43	0	2	1	0	0	1	1	1	2	1	1	1	1	2	2	2
	338969	4	1	2	2	21	1	0	0	0	4		3	1	2	1	1		1	104		1	25	0		1	1	1415	1396		19	0	2	1	0	0	0	0	0	3	2	0	0	1	2	2	2
	338969	4	1	3	2	21	1	2	0	2	5		1	1	2	1	1		1	145		1	33	1		0	1	1415	1402		13	0	2	2	1	0	1	2	1	3	1	1	1	1	2	2	2
	338844	3	1	3	5	21	1	1	0	2	5		3	1	1	1	1		0			1	32	1		0	1	1415	1415		0	0	2	2	1	0	1	2	1	3	2	1	1	1	2	1	2
	338844	3	1	3	6	21	1	2	0	0	5		3	1	1	2	1		0			1	23	0		1	1	1415	1411		4	0	2	2	1	0	0	1	1	3	2	0	0	1	2	1	2
	338844	3	1	3	4	21	1	0	0	2	5		1	1	2	1	1		3	30							1	1415	1372		43	0	2	2	0	0	1	1	1	3	1	0	0	1	2	2	2
	338844	4	1	2	4	97	1	0	0	2	5		2	1	2	2	1		0	107		0	11	0		0	1	1415	1406		9	0	2	1	0	0	1	1	1	3	0	0	0	1	2	2	3
	338844	2	1	3	4	21	1	1	0	2	5		1	1	2	1	1		0	50		1	33	1		0	1	1415	1409		6	0	2	2	1	0	1	2	1	3	1	0	0	1	2	2	2
	338844	2	1	3	4	21	1	1	0	2	5		1	1	1	2	1		4								1	1415	1358		57	0	2	2	1	0	1	2	1	3	1	0	0	1	2	1	2
	338844	3	1	3	3	21	1	1	0	2	4		3	1	1	1	1		4								1	1415	1362		53	0	2	2	1	0	1	2	1	3	2	0	0	1	2	1	2
	338844	4	1	3	0	21	1	0	0	2	4		1	1	2	1	1		3	34							1	1415	1369		46	0	2	2	0	0	1	1	1	3	1	0	0	1	2	2	2
	338844	3	1	3	4	21	1	1	0	2	5		1	1	2	1	1		0	41		1	33	1		0	1	1415	1403		12	0	2	2	1	0	1	2	1	3	1	1	1	1	2	2	2
	338844	3	1	3	4	21	1	1	0	2	5		1	1	1	1	1		4								1	1415	1362		53	0	2	2	1	0	1	2	1	3	1	1	1	1	2	1	2
	338844	3	1	2	0	21	1	0	0	0	5		4	4	3	2	1		4	60							1	1415	1358		57	0	2	1	0	0	0	0	0	3	0	1	1	1	2	2	2
	338844	4	1	2	3	21	1	0	0	0	5		3	1	3	2	1		1	127		0	11	0		0	1	1415	1401		14	0	2	1	0	0	0	0	0	3	2	0	0	1	2	2	2
	338844	6	1	1	5	21	1	0	0	1	5		4	1	2	2	1		4	141							1	1415	1363		52	0	2	1	0	0	1	1	1	3	0	0	0	1	2	2	2
	309109	2	1	2	4	21	1	1	0	2	4		3	1	1	1	0	0									1	1417	1379	101	38	1	2	1	1	0	1	2	1	3	2	0	0	1	2	1	2
	309109	1	1	3	0	21	1	0	0	2	4		1	1	1	1	1		1			1	11	0		1	1	1417	1398		19	0	1	2	0	0	1	1	1	3	1	0	0	1	2	1	2
	309109	3	1	3	5	21	1	0	0	0	4		1	1	3	1	1		3	48							1	1417	1372		45	0	2	2	0	0	0	0	0	3	1	1	1	1	2	2	2
	309109	2	1	2	3	21	1	0	0	2	1		1	1	1	1	1		1			1	11	0		1	1	1417	1404		13	0	2	1	0	0	1	1	1	1	1	0	0	1	2	1	2
	309109	3	1	2	3	21	1	0	0	0	2		3	1	1	1	1		2			1	11	0		1	1	1417	1385		32	0	2	1	0	0	0	0	0	1	2	1	1	1	2	1	2
	309109	2	1	2	3	97	1	0	0	0	1		1	1	2	2	1		2	37		1	33	1		1	1	1417	1392		25	0	2	1	0	0	0	0	0	1	1	0	0	1	2	2	3
	309109	2	1	1	5	97	1	0	0	0	1		1	1	2	2	1		2	21		0	11	0		1	1	1417	1392		25	0	2	1	0	0	0	0	0	1	1	0	0	1	2	2	3
	309109	2	1	1	5	97	1	0	0	0	1		1	1	1	1	1		3								1	1417	1370		47	0	2	1	0	0	0	0	0	1	1	0	0	1	2	1	3
	309109	3	1	2	4	21	1	0	0	0	3		3	1	2	1	1		1	84		1	33	1		0	1	1417	1402		15	0	2	1	0	0	0	0	0	2	2	0	0	1	2	2	2
	309109	3	1	2	4	21	1	0	0	1	2		3	1	3	1	1		0	73		0	11	0		0	1	1417	1415		2	0	2	1	0	0	1	1	1	1	2	0	0	1	2	2	2
	309109	1	1	2	0	21	1	0	0	0	1		1	1	3	1	1		0	18		1	11	0		1	1	1417	1410		7	0	1	1	0	0	0	0	0	1	1	0	0	1	2	2	2
	309109	1	1	2	0	21	1	0	0	0	1		1	1	2	1	0	0		23			21	0			1	1417	1392	108	25	1	1	1	0	0	0	0	0	1	1	0	0	1	2	2	2
	309109	1	1	2	0	21	1	0	0	0	1		1	1	1	2	1		4								1	1417	1368		49	0	1	1	0	0	0	0	0	1	1	0	0	1	2	1	2
	309109	2	1	3	2	21	2	0	0	2	4		1	1	1	2	1		0			1	33	1		0	1	1417	1407		10	0	2	2	0	0	1	1	1	3	1	0	0	2	2	1	2
	309109	4	1	2	3	21	2	0	0	2	3		4	1	2	2	1		3	114							1	1417	1372		45	0	2	1	0	0	1	1	1	2	0	0	0	2	2	2	2
	247288	3	1	3	2	13	1	0	0	2	3		4	5	2	1	1		3								1	1416	1373		43	0	2	2	0	0	1	1	1	2	0	0	0	1	2	2	1
	247288	3	1	3	2	13	1	0	0	2	3		4	5	1	1	0	0									1	1416	1373	100	43	1	2	2	0	0	1	1	1	2	0	0	0	1	2	1	1
	247288	2	1	2	3	14	1	0	0	2	3		3	1	1	2	1		1			1	11	0		1	1	1416	1397		19	0	2	1	0	0	1	1	1	2	2	0	0	1	2	1	1
	247288	2	1	2	1	97	1	0	0	2	3		1	1	1	1	1		1			1	11	0		1	1	1416	1402		14	0	2	1	0	0	1	1	1	2	1	0	0	1	2	1	3
	247288	2	1	2	0	13	1	0	0	2	4		1	1	2	1	1		1	61		1	11	0		1	1	1416	1402		14	0	2	1	0	0	1	1	1	3	1	1	1	1	2	2	1
	247288	3	1	3	6	97	1	1	0	2	5		1	1	1	2	1		0			1	33	1		1	1	1416	1405		11	0	2	2	1	0	1	2	1	3	1	0	0	1	2	1	3
	247288	3	1	1	5	14	1	0	0	1	3		1	1	3	1	1		1	83		1	11	0		1	1	1416	1404		12	0	2	1	0	0	1	1	1	2	1	1	1	1	2	2	1
	247288	4	1	3	0	12	1	0	0	2	4	3	1	1	3	1	1		2	25		1	33	1		0	1	1416	1380		36	0	2	2	0	0	1	1	1	3	1	0	0	1	2	2	1
	247288	3	1	1	4	97	1	1	0	2	3		1	1	2	1	1		4	47							1	1416	1357		59	0	2	1	1	0	1	2	1	2	1	1	1	1	2	2	3
	247288	3	1	1	5	21	1	0	0	0	3		1	1	2	2	1		0	105		1	23	1		0	1	1416	1412		4	0	2	1	0	0	0	0	0	2	1	0	0	1	2	2	2
	311560	2	1	2	5	21	1	0	0	2	3		2	1	1	2	1		1			0	11	0		1	1	1417	1400		17	0	2	1	0	0	1	1	1	2	0	0	0	1	2	1	2
	311560	1	1	2	3	21	1	0	0	1	2		1	1	1	2	1		3								1	1417	1374		43	0	1	1	0	0	1	1	1	1	1	0	0	1	2	1	2
	311560	3	1	2	4	21	1	0	0	2	3		1	1	2	1	1		1	91		1	11	0		1	1	1417	1402		15	0	2	1	0	0	1	1	1	2	1	0	0	1	2	2	2
	311560	4	1	2	5	21	1	0	0	2	5		1	1	3	2	1		2	81		1	25	0		1	1	1417	1389		28	0	2	1	0	0	1	1	1	3	1	0	0	1	2	2	2
	311560	2	1	3	2	21	1	0	0	2	4		1	1	1	2	1		0			1	25	0		1	1	1417	1409		8	0	2	2	0	0	1	1	1	3	1	0	0	1	2	1	2
	311560	4	1	2	1	21	1	0	0	0	3		1	1	3	1	1		1	68		1	33	1		1	1	1417	1400		17	0	2	1	0	0	0	0	0	2	1	0	0	1	2	2	2
	311560	4	1	1	5	21	1	0	0	2	3		1	1	3	1	1		2	62		1	11	0		1	1	1417	1386		31	0	2	1	0	0	1	1	1	2	1	1	1	1	2	2	2
	311560	5	1	1	0	21	1	0	0	2	3		1	1	4	2	1		3	90							1	1417	1380		37	0	2	1	0	0	1	1	1	2	1	0	0	1	2	2	2
	311560	1	1	2	3	97	1	0	1	2	3		3	1	1	1	1		0			1	25	0		1	1	1417	1415		2	0	1	1	0	1	1	2	1	2	2	0	0	1	2	1	3
	311560	1	1	2	0	21	1	0	0	2	5		3	1	1	2	1		1			0	11	0		1	1	1417	1403		14	0	1	1	0	0	1	1	1	3	2	0	0	1	2	1	2
	311560	2	1	3	2	97	2	0	2	2	5		3	1	1	2	1		0			1	32	1		1	1	1417	1416		1	0	2	2	0	1	1	2	1	3	2	0	0	2	2	1	3
	311560	3	1	3	5	21	1	2	0	1	4		1	1	1	1	1		0			1	33	1		0	1	1417	1413		4	0	2	2	1	0	1	2	1	3	1	1	1	1	2	1	2
	311560	2	1	3	2	21	1	1	1	2	4		3	1	1	1	1		0			1	25	0		0	1	1417	1414		3	0	2	2	1	1	1	3	1	3	2	0	0	1	2	1	2
	311560	3	1	2	4	21	1	0	0	2	4		1	1	4	2	1		4	29							1	1417	1362		55	0	2	1	0	0	1	1	1	3	1	1	1	1	2	2	2
	311560	3	1	2	4	21	1	0	0	2	4		1	1	3	2	1		4	29							1	1417	1362		55	0	2	1	0	0	1	1	1	3	1	1	1	1	2	2	2
	208759	2	1	2	5	21	2	0	0	2	5		2	1	1	1	1		2			1	33	1		1	1	1417	1390		27	0	2	1	0	0	1	1	1	3	0	0	0	2	2	1	2
	208759	5	1	2	2	21	1	0	0	0	4		2	1	3	1	1		1	141		1	21	1		0	1	1417	1397		20	0	2	1	0	0	0	0	0	3	0	0	0	1	2	2	2
	208759	4	1	1	5	97	1	0	0	2	4		3	1	4	2	1		0	152		1	33	1		0	1	1417	1416		1	0	2	1	0	0	1	1	1	3	2	0	0	1	2	2	3
	208759	4	1	1	5	21	2	0	0	2	4		1	1	2	2	1		3	110							1	1417	1371		46	0	2	1	0	0	1	1	1	3	1	0	0	2	2	2	2
	217807	2	1	1	5	21	1	0	0	2	4		3	1	2	1	1		0	62		1	42	0		0	1	1417	1416		1	0	2	1	0	0	1	1	1	3	2	0	0	1	2	2	2
	217807	2	1	3	5	21	1	1	1	2	3		3	1	1	1	1		0			1	21	1		0	1	1417	1412		5	0	2	2	1	1	1	3	1	2	2	0	0	1	2	1	2
	217807	1	1	1	5	97	1	0	0	2	4		3	1	1	2	1		0			1	11	0		1	1	1417	1414		3	0	1	1	0	0	1	1	1	3	2	0	0	1	2	1	3
	217807	2	1	2	3	21	1	0	0	2	3		1	1	1	2	1		4								1	1417	1362		55	0	2	1	0	0	1	1	1	2	1	0	0	1	2	1	2
	217807	2	1	3	0	21	1	0	0	2	4		1	1	1	2	1		4								1	1417	1362		55	0	2	2	0	0	1	1	1	3	1	0	0	1	2	1	2
	217807	3	1	1	5	21	1	0	1	0	2		1	1	2	1	1		2	76		1	11	0		0	1	1417	1382		35	0	2	1	0	1	0	1	1	1	1	0	0	1	2	2	2
	217807	3	1	2	2	21	1	0	0	2	3		3	1	1	1	0	0				1	11	0		1	1	1417	1395	102	22	1	2	1	0	0	1	1	1	2	2	0	0	1	2	1	2
	217807	6	1	1	2	21	1	0	0	2	2		1	1	4	2	1		4	65							1	1417	1363		54	0	2	1	0	0	1	1	1	1	1	1	1	1	2	2	2
	230460	3	1	1	5	21	1	0	0	2	4		3	1	2	2	1		2	81		1	11	0		1	1	1417	1382		35	0	2	1	0	0	1	1	1	3	2	0	0	1	2	2	2
	230460	3	1	1	3	21	1	0	0	0	4		1	1	2	2	1		2	51		0	11	0		1	1	1417	1382		35	0	2	1	0	0	0	0	0	3	1	0	0	1	2	2	2
	230460	1	1	0		21	1	0	0	0	2		1	1	1	2	1		2			1	11	0		1	1	1417	1388		29	0	1	0	0	0	0	0	0	1	1	0	0	1	2	1	2
	230460	2	1	1	3	21	1	0	0	0	1		1	1	1	2	1		0			1	11	0		1	1	1417	1407		10	0	2	1	0	0	0	0	0	1	1	0	0	1	2	1	2
	230460	2	1	0		21	1	0	0	0	1		3	1	2	2	1		0	23		0	11	0		1	1	1417	1416		1	0	2	0	0	0	0	0	0	1	2	0	0	1	2	2	2
	230460	2	1	0		21	1	0	0	0	1		3	1	1	2	0	3					41	0			1	1417	1392	203	25	1	2	0	0	0	0	0	0	1	2	0	0	1	2	1	2
	230460	2	1	2	4	21	2	0	0	0	4		2	1	1	2	1		0			1	33	1		1	1	1417	1409		8	0	2	1	0	0	0	0	0	3	0	0	0	2	2	1	2
	230460	2	1	2	3	97	2	0	0	2	4		2	1	1	2	1		4								1	1417	1365		52	0	2	1	0	0	1	1	1	3	0	0	0	2	2	1	3
	230460	3	1	0		21	1	0	0	0	1		1	1	2	2	1		3	37							1	1417	1370		47	0	2	0	0	0	0	0	0	1	1	0	0	1	2	2	2
	230460	2	1	1	4	21	1	0	0	0	3		1	1	1	2	1		0			0	11	0		1	1	1417	1412		5	0	2	1	0	0	0	0	0	2	1	0	0	1	2	1	2
	230460	4	1	1	2	21	1	0	0	0	3		1	1	4	2	1		2	65		1	11	0		1	1	1417	1386		31	0	2	1	0	0	0	0	0	2	1	0	0	1	2	2	2
	230460	4	1	1	5	21	1	0	0	0	4		1	1	3	2	1		4	83							1	1417	1360		57	0	2	1	0	0	0	0	0	3	1	0	0	1	2	2	2
	230460	2	1	1	3	21	1	0	0	1	4		3	1	2	1	1		0	22		1	11	0		1	1	1417	1411		6	0	2	1	0	0	1	1	1	3	2	0	0	1	2	2	2
	230460	2	1	1	3	21	1	0	0	1	4		3	1	1	1	1		2				42	0			1	1417	1388		29	0	2	1	0	0	1	1	1	3	2	0	0	1	2	1	2
	230460	1	1	2	2	97	1	0	0	2	1		1	1	1	1	1		1			1	11	0		1	1	1417	1394		23	0	1	1	0	0	1	1	1	1	1	0	0	1	2	1	3
	192583	2	1	2	3	21	1	0	0	2	3		1	1	1	1	1		1			1	21	0		1	1	1417	1403		14	0	2	1	0	0	1	1	1	2	1	0	0	1	2	1	2
	192583	4	1	3	2	21	1	2	0	2	5		1	1	1	2	1		4								1	1417	1368		49	0	2	2	1	0	1	2	1	3	1	0	0	1	2	1	2
	192583	5	1	3	6	21	1	2	0	2	5	3	1	1	3	2	1		2	106		1	33	1		0	1	1417	1389		28	0	2	2	1	0	1	2	1	3	1	1	1	1	2	2	2
	192583	3	1	2	5	21	1	0	0	2	4		1	1	1	2	1		1			1	33	1		0	1	1417	1393		24	0	2	1	0	0	1	1	1	3	1	0	0	1	2	1	2
	192583	1	1	3	2	21	1	2	0	0	5		1	1	1	2	1		1			1	32	1		1	1	1417	1404		13	0	1	2	1	0	0	1	1	3	1	0	0	1	2	1	2
	192583	2	1	3	4	97	1	0	0	2	5		4	1	1	1	1		4								1	1417	1363		54	0	2	2	0	0	1	1	1	3	0	0	0	1	2	1	3
	192583	2	1	3	4	21	1	1	0	2	5		1	1	1	1	1		2			1	11	0		1	1	1417	1387		30	0	2	2	1	0	1	2	1	3	1	1	1	1	2	1	2
	192583	4	1	3	6	21	1	1	0	2	5		1	1	1	1	1		3								1	1417	1373		44	0	2	2	1	0	1	2	1	3	1	1	1	1	2	1	2
	158603	4	1	1	3	21	1	0	0	2	4		1	1	2	1	1		1	168		1	11	0		1	1	1418	1397		21	0	2	1	0	0	1	1	1	3	1	0	0	1	2	2	2
	158603	3	1	3	6	21	1	1	0	2	5		1	1	2	1	1		1	34		1	33	1		1	1	1418	1399		19	0	2	2	1	0	1	2	1	3	1	0	0	1	2	2	2
	158603	3	1	3	6	21	1	1	0	2	5		1	1	1	2	1		4								1	1418	1364		54	0	2	2	1	0	1	2	1	3	1	0	0	1	2	1	2
	158603	3	1	2	4	21	1	0	0	2	4		1	1	1	2	1		4								1	1418	1365		53	0	2	1	0	0	1	1	1	3	1	0	0	1	2	1	2
	158603	6	1	3	6	21	1	2	0	1	5		2	1	2	2	1		2	15		1	33	1		1	1	1418	1384		34	0	2	2	1	0	1	2	1	3	0	0	0	1	2	2	2
	158603	6	1	3	6	21	1	2	0	1	5		2	1	1	2	0	0									1	1418	1369	103	49	1	2	2	1	0	1	2	1	3	0	0	0	1	2	1	2
	158603	3	1	3	2	21	1	1	0	2	5		1	1	1	2	1		3								1	1418	1381		37	0	2	2	1	0	1	2	1	3	1	0	0	1	2	1	2
	158603	4	1	2	4	21	1	1	0	2	5		1	1	3	1	1		4	21							1	1418	1363		55	0	2	1	1	0	1	2	1	3	1	0	0	1	2	2	2
	158603	3	1	3	6	21	1	2	0	2	5		1	1	3	2	1		1	29		1	33	1		0	1	1418	1402		16	0	2	2	1	0	1	2	1	3	1	0	0	1	2	2	2
	158603	3	1	3	6	21	1	2	0	2	5		1	1	2	2	1		3	45							1	1418	1373		45	0	2	2	1	0	1	2	1	3	1	0	0	1	2	2	2
	158603	5	1	3	6	21	1	2	0	2	5		1	1	2	2	1		4	62							1	1418	1360		58	0	2	2	1	0	1	2	1	3	1	1	1	1	2	2	2
	217893	4	1	1	2	21	1	0	0	0	3		1	1	2	2	1		1	128		1	41	1		0	1	1418	1394		24	0	2	1	0	0	0	0	0	2	1	0	0	1	2	2	2
	217893	4	1	1	5	21	1	0	0	0	4		1	1	5	2	1		4	70							1	1418	1368		50	0	2	1	0	0	0	0	0	3	1	0	0	1	2	2	2
	217893	3	1	2	5	21	1	0	0	0	5		1	1	2	2	1		1	50		1	21	1		0	1	1418	1396		22	0	2	1	0	0	0	0	0	3	1	0	0	1	2	2	2
	217893	3	1	3	2	21	1	0	0	2	5		1	1	1	1	1		3								1	1418	1378		40	0	2	2	0	0	1	1	1	3	1	1	1	1	2	1	2
	217893	4	1	3	2	21	1	1	0	2	5		4	1	3	2	1		4	44							1	1418	1359		59	0	2	2	1	0	1	2	1	3	0	0	0	1	2	2	2
	217893	3	1	3	2	21	1	0	0	1	3		1	1	1	1	1		4								1	1418	1360		58	0	2	2	0	0	1	1	1	2	1	0	0	1	2	1	2
	217893	3	1	1	4	21	1	0	0	2	4		1	1	3	2	1		4	47							1	1418	1364		54	0	2	1	0	0	1	1	1	3	1	1	1	1	2	2	2
	217893	2	1	2	2	21	1	1	0	1	3		1	1	1	1	1		2			1	41	0		0	1	1418	1384		34	0	2	1	1	0	1	2	1	2	1	1	1	1	2	1	2
	217893	2	1	1	5	21	1	0	0	2	5		1	1	2	1	1		0	38		0	11	0		1	1	1418	1412		6	0	2	1	0	0	1	1	1	3	1	0	0	1	2	2	2
	217893	2	1	1	5	21	1	0	0	2	5		1	1	1	1	1		3								1	1418	1374		44	0	2	1	0	0	1	1	1	3	1	0	0	1	2	1	2
	217893	3	1	2	4	21	1	0	0	0	4		1	1	2	2	1		2	91		1	11	0		1	1	1418	1384		34	0	2	1	0	0	0	0	0	3	1	0	0	1	2	2	2
	217893	5	1	2	4	21	1	0	0	1	5	4	1	1	4	1	0	24		68							1	1418	1381	302	37	1	2	1	0	0	1	1	1	3	1	0	0	1	2	2	2
	217893	2	1	3	2	21	1	0	0	0	4		3	1	1	2	1		3								1	1418	1379		39	0	2	2	0	0	0	0	0	3	2	0	0	1	2	1	2
	217893	3	1	2	4	21	2	0	0	2	5		1	1	2	1	1		4	65							1	1418	1361		57	0	2	1	0	0	1	1	1	3	1	0	0	2	2	2	2
	217893	1	1	2	0	21	1	0	0	2	5		3	1	1	1	0	1				1	11	0		1	1	1418	1407	201	11	1	1	1	0	0	1	1	1	3	2	1	1	1	2	1	2
	217893	6	1	2	4	21	1	2	1	2	5		1	1	2	2	1		3	113							1	1418	1370		48	0	2	1	1	1	1	3	1	3	1	0	0	1	2	2	2
	217893	2	1	2	2	97	1	0	0	2	5		3	1	2	2	1		0	36		1	21	1		0	1	1418	1417		1	0	2	1	0	0	1	1	1	3	2	0	0	1	2	2	3
	217893	2	1	2	2	97	1	0	0	2	5		3	1	1	1	1		3								1	1418	1380		38	0	2	1	0	0	1	1	1	3	2	0	0	1	2	1	3
	217893	3	1	3	0	21	1	1	0	2	4		1	1	2	1	1		4	93							1	1418	1363		55	0	2	2	1	0	1	2	1	3	1	0	0	1	2	2	2
	217893	2	1	2	3	21	1	0	0	0	4		1	1	2	1	1		1	74		1	32	1		1	1	1418	1396		22	0	2	1	0	0	0	0	0	3	1	0	0	1	2	2	2
	191299	1	1	1	4	21	1	0	0	2	2		1	1	1	2	1		1			1	41	0		1	1	1418	1399		19	0	1	1	0	0	1	1	1	1	1	0	0	1	2	1	2
	191299	2	1	2	2	21	1	0	0	2	3		1	1	1	2	1		3								1	1418	1381		37	0	2	1	0	0	1	1	1	2	1	0	0	1	2	1	2
	191299	2	1	3	2	21	1	0	2	2	4		1	1	1	1	1		2			0	21	1		0	1	1418	1384		34	0	2	2	0	1	1	2	1	3	1	0	0	1	2	1	2
	191299	3	1	1	5	21	1	0	0	2	3		1	1	4	1	1		2	39		1	21	1		0	1	1418	1389		29	0	2	1	0	0	1	1	1	2	1	1	1	1	2	2	2
	191299	3	1	1	4	97	1	0	0	2	3		3	1	2	2	1		3	51							1	1418	1376		42	0	2	1	0	0	1	1	1	2	2	0	0	1	2	2	3
	191299	2	1	3	2	21	1	1	0	2	5		1	1	1	1	1		1			1	25	1		1	1	1418	1395		23	0	2	2	1	0	1	2	1	3	1	0	0	1	2	1	2
	191299	3	1	3	2	21	1	2	1	0	5		1	1	1	1	1		4								1	1418	1364		54	0	2	2	1	1	0	2	1	3	1	0	0	1	2	1	2
	1614239	2	2	1	2	21	1	0	0	0	1		3	1	2	2	1		2	28		1	11	0		1	2	1416	1383		33	0	2	1	0	0	0	0	0	1	2	0	0	1	1	2	2
	1614239	2	2	1	5	21	1	1	0	0	1		3	1	1	2	1		4								2	1416	1361		55	0	2	1	1	0	0	1	1	1	2	1	1	1	1	1	2
	1614239	2	2	3	0	21	1	0	0	2	5		1	1	1	1	1		2			1	21	0		1	2	1416	1383		33	0	2	2	0	0	1	1	1	3	1	1	1	1	1	1	2
	1614239	3	2	1	2	21	1	0	0	0	1		3	1	3	1	1		1	78		1	11	0		1	2	1416	1404		12	0	2	1	0	0	0	0	0	1	2	1	1	1	1	2	2
	1614239	2	2	1	2	21	1	0	0	0	1		3	1	1	1	1		2			1	11	0		1	2	1416	1392		24	0	2	1	0	0	0	0	0	1	2	0	0	1	1	1	2
	1614239	1	2	2	0	97	1	0	0	0	1		1	1	1	1	1		0			1	11	0		1	2	1416	1410		6	0	1	1	0	0	0	0	0	1	1	0	0	1	1	1	3
	1614239	2	2	1	4	21	1	0	0	0	1		3	1	1	1	1		4								2	1416	1365		51	0	2	1	0	0	0	0	0	1	2	0	0	1	1	1	2
	1614239	2	2	1	4	21	1	0	0	0	1		3	1	3	1	1		1	44		1	32	0		1	2	1416	1396		20	0	2	1	0	0	0	0	0	1	2	0	0	1	1	2	2
	1614239	2	2	2	2	21	1	0	0	0	1		3	1	2	1	1		0	54		0	11	0		1	2	1416	1416		0	0	2	1	0	0	0	0	0	1	2	1	1	1	1	2	2
	1614239	2	2	2	2	21	1	0	0	0	1		3	1	1	1	1		4								2	1416	1362		54	0	2	1	0	0	0	0	0	1	2	1	1	1	1	1	2
	1614239	2	2	0		21	1	0	0	2	2		3	1	2	2	1		1	51		1	11	0		1	2	1416	1404		12	0	2	0	0	0	1	1	1	1	2	1	1	1	1	2	2
	1614239	5	2	0		21	1	0	0	0	1		1	1	5	1	1		4	34							2	1416	1366		50	0	2	0	0	0	0	0	0	1	1	1	1	1	1	2	2
	1614239	3	2	1	4	21	1	0	0	0	1		1	1	4	2	1		2	28		0	11	0		1	2	1416	1392		24	0	2	1	0	0	0	0	0	1	1	1	1	1	1	2	2
	1614239	3	2	1	4	21	1	0	0	0	1		1	1	3	2	1		4	17							2	1416	1363		53	0	2	1	0	0	0	0	0	1	1	1	1	1	1	2	2
	1614239	5	2	0		21	1	0	0	1	2		1	1	4	1	1		1	67		1	11	0		1	2	1416	1400		16	0	2	0	0	0	1	1	1	1	1	1	1	1	1	2	2
	1614239	3	2	0		21	1	0	0	0	1		1	1	2	1	1		4	44							2	1416	1367		49	0	2	0	0	0	0	0	0	1	1	0	0	1	1	2	2
	1614239	6	2	0		21	1	0	0	0	2		1	1	3	1	1		3	94							2	1416	1371		45	0	2	0	0	0	0	0	0	1	1	1	1	1	1	2	2
	1481609	2	2	1	4	21	1	0	0	2	2		3	1	3	2	1		0	60		1	25	0		0	2	1416	1411		5	0	2	1	0	0	1	1	1	1	2	1	1	1	1	2	2
	1481609	1	2	3	2	21	1	0	0	0	4		3	1	1	1	1		2			1	11	0		1	2	1416	1386		30	0	1	2	0	0	0	0	0	3	2	0	0	1	1	1	2
	1481609	3	2	2	3	97	1	0	0	0	4		1	1	4	2	1		3	31							2	1416	1372		44	0	2	1	0	0	0	0	0	3	1	1	1	1	1	2	3
	1481609	3	2	1	2	21	1	0	0	0	1		3	1	4	1	1		1	100		1	11	0		1	2	1416	1399		17	0	2	1	0	0	0	0	0	1	2	0	0	1	1	2	2
	1481609	4	2	2	4	21	1	0	0	0	3		2	1	4	1	1		4	38							2	1416	1365		51	0	2	1	0	0	0	0	0	2	0	0	0	1	1	2	2
	1481609	2	2	1	5	21	1	0	0	2	3		3	1	3	1	1		0	32		0	11	0		1	2	1416	1411		5	0	2	1	0	0	1	1	1	2	2	0	0	1	1	2	2
	1481609	2	2	1	5	21	1	0	0	2	3		3	1	2	2	1		3	57							2	1416	1379		37	0	2	1	0	0	1	1	1	2	2	0	0	1	1	2	2
	1481609	4	2	1	0	21	1	0	0	2	3		1	1	6	1	1		3	22							2	1416	1376		40	0	2	1	0	0	1	1	1	2	1	1	1	1	1	2	2
	1481609	1	2	1	5	21	1	0	0	1	3		3	1	1	2	1		2			1	11	0		1	2	1416	1391		25	0	1	1	0	0	1	1	1	2	2	0	0	1	1	1	2
	1481609	4	2	0		21	1	0	0	2	3		3	1	4	1	1		0	90		1	11	0		1	2	1416	1414		2	0	2	0	0	0	1	1	1	2	2	0	0	1	1	2	2
	1481609	4	2	1	4	21	1	0	0	0	3		3	1	4	1	1		0	34		1	11	0		1	2	1416	1414		2	0	2	1	0	0	0	0	0	2	2	0	0	1	1	2	2
	1481609	4	2	1	4	21	1	0	0	0	3		3	1	3	2	1		3	70							2	1416	1380		36	0	2	1	0	0	0	0	0	2	2	0	0	1	1	2	2
	1481609	2	2	1	4	21	1	1	0	0	3		1	1	2	2	1		1	48		1	11	0		0	2	1416	1403		13	0	2	1	1	0	0	1	1	2	1	0	0	1	1	2	2
	1481609	1	2	3	2	97	1	0	2	2	4		1	1	1	2	1		0			1	11	0		1	2	1416	1406		10	0	1	2	0	1	1	2	1	3	1	1	1	1	1	1	3
	1481609	4	2	3	0	21	1	0	0	1	3		1	1	2	1	1		4	46							2	1416	1358		58	0	2	2	0	0	1	1	1	2	1	0	0	1	1	2	2
	1481609	2	2	2	4	21	1	0	0	0	3		3	1	1	1	1		3								2	1416	1375		41	0	2	1	0	0	0	0	0	2	2	0	0	1	1	1	2
	1481609	4	2	2	4	97	1	1	0	2	3		1	1	3	1	1		3	22							2	1416	1379		37	0	2	1	1	0	1	2	1	2	1	0	0	1	1	2	3
	1481609	3	2	1	5	21	1	0	0	2	5		3	1	2	2	1		1	109		1	11	0		1	2	1416	1403		13	0	2	1	0	0	1	1	1	3	2	1	1	1	1	2	2
	1481609	1	2	3	0	97	1	0	0	2	5		3	1	1	1	1		0			1	32	1		0	2	1416	1415		1	0	1	2	0	0	1	1	1	3	2	0	0	1	1	1	3
	1481609	2	2	3	2	97	1	0	2	2	5		3	1	1	2	1		2			1	33	1		0	2	1416	1391		25	0	2	2	0	1	1	2	1	3	2	1	1	1	1	1	3
	1481609	2	2	3	2	97	1	0	0	2	5		2	1	1	1	1		1			1	32	1		1	2	1416	1400		16	0	2	2	0	0	1	1	1	3	0	1	1	1	1	1	3
	1481609	3	2	2	3	21	1	0	0	2	5		3	1	2	1	1		4	34							2	1416	1358		58	0	2	1	0	0	1	1	1	3	2	1	1	1	1	2	2
	1481609	3	2	2	2	21	1	0	0	0	3		3	1	3	1	1		2	38		1	11	0		1	2	1416	1382		34	0	2	1	0	0	0	0	0	2	2	0	0	1	1	2	2
	1481609	1	2	2	3	21	1	0	0	2	3		3	1	1	2	1		2			1	25	0		0	2	1416	1383		33	0	1	1	0	0	1	1	1	2	2	0	0	1	1	1	2
	1481609	1	2	1	5	21	1	0	0	0	2		1	1	2	2	1		0	30		1	33	1		0	2	1416	1405		11	0	1	1	0	0	0	0	0	1	1	1	1	1	1	2	2
	1481609	1	2	1	5	21	1	0	0	0	2		1	1	1	1	0	0									2	1416	1375	103	41	1	1	1	0	0	0	0	0	1	1	1	1	1	1	1	2
	1481609	4	2	2	2	21	1	0	0	2	5		3	1	4	2	1		1	38		1	11	0		1	2	1416	1400		16	0	2	1	0	0	1	1	1	3	2	1	1	1	1	2	2
	1481609	4	2	2	2	21	1	0	0	2	5		3	1	3	2	1		4	81							2	1416	1362		54	0	2	1	0	0	1	1	1	3	2	1	1	1	1	2	2
	1481609	2	2	0		21	1	0	0	2	4		1	1	2	1	1		1	66		1	32	0		0	2	1416	1400		16	0	2	0	0	0	1	1	1	3	1	0	0	1	1	2	2
	1529058	1	2	2	3	21	1	0	0	2	5		3	1	1	1	1		1			1	11	0		1	2	1415	1396		19	0	1	1	0	0	1	1	1	3	2	0	0	1	1	1	2
	1529058	2	2	3	1	21	1	0	0	2	5		3	1	1	2	1		1			1	11	0		0	2	1415	1400		15	0	2	2	0	0	1	1	1	3	2	0	0	1	1	1	2
	1529058	4	2	2	3	21	1	0	0	2	3		1	1	4	1	1		0	56		1	11	0		1	2	1415	1411		4	0	2	1	0	0	1	1	1	2	1	0	0	1	1	2	2
	1529058	2	2	2	3	21	1	0	0	2	3		1	1	2	2	1		1	35		0	11	0		1	2	1415	1401		14	0	2	1	0	0	1	1	1	2	1	0	0	1	1	2	2
	1529058	2	2	2	3	21	1	0	0	2	3		1	1	1	2	1		4								2	1415	1365		50	0	2	1	0	0	1	1	1	2	1	0	0	1	1	1	2
	1529058	3	2	2	2	21	1	0	0	1	2		1	1	3	2	1		3	27							2	1415	1376		39	0	2	1	0	0	1	1	1	1	1	0	0	1	1	2	2
	1529058	2	2	0		21	1	0	0	1	2		1	1	1	2	1		2			1	11	0		1	2	1415	1385		30	0	2	0	0	0	1	1	1	1	1	0	0	1	1	1	2
	1529058	2	2	2	4	21	1	0	1	2	3		3	1	1	1	1		1			1	32	1		0	2	1415	1399		16	0	2	1	0	1	1	2	1	2	2	1	1	1	1	1	2
	1529058	2	2	2	3	21	1	0	0	0	2		3	1	2	1	1		0	71		1	11	0		0	2	1415	1405		10	0	2	1	0	0	0	0	0	1	2	1	1	1	1	2	2
	1529058	4	2	3	1	21	1	0	0	2	3		1	1	3	2	1		3	54							2	1415	1368		47	0	2	2	0	0	1	1	1	2	1	1	1	1	1	2	2
	1529058	4	2	2	4	21	1	0	0	1	3		3	1	2	1	1		0	28		1	32	1		0	2	1415	1414		1	0	2	1	0	0	1	1	1	2	2	0	0	1	1	2	2
	1529058	4	2	2	4	21	1	0	0	1	3		3	1	1	1	1		2				33	0			2	1415	1386		29	0	2	1	0	0	1	1	1	2	2	0	0	1	1	1	2
	1529058	2	2	2	4	21	1	0	0	2	5		3	1	2	1	1		2	40		1	11	0		0	2	1415	1381		34	0	2	1	0	0	1	1	1	3	2	0	0	1	1	2	2
	1529058	6	2	2	1	21	1	0	0	0	3		3	1	3	2	1		2	138		1	11	0		1	2	1415	1380		35	0	2	1	0	0	0	0	0	2	2	0	0	1	1	2	2
	1529058	2	2	3	1	97	1	0	0	2	2		3	1	1	1	1		1			1	28	0		0	2	1415	1398		17	0	2	2	0	0	1	1	1	1	2	0	0	1	1	1	3
	1529058	3	2	2	1	21	1	0	0	2	2		3	1	4	1	1		2	28		1	11	0		0	2	1415	1388		27	0	2	1	0	0	1	1	1	1	2	1	1	1	1	2	2
	1529058	3	2	2	1	21	1	0	0	2	2		3	1	3	1	1		4	55							2	1415	1359		56	0	2	1	0	0	1	1	1	1	2	1	1	1	1	2	2
	1529058	5	2	1	5	21	1	0	0	0	2		2	1	7	2	1		4	27							2	1415	1359		56	0	2	1	0	0	0	0	0	1	0	1	1	1	1	2	2
	1529058	3	2	2	4	21	1	0	0	2	4		3	1	1	2	1		2			1	33	1		1	2	1415	1391		24	0	2	1	0	0	1	1	1	3	2	1	1	1	1	1	2
	1529058	3	2	2	1	21	1	0	0	2	2		3	1	1	1	1		3								2	1415	1374		41	0	2	1	0	0	1	1	1	1	2	0	0	1	1	1	2
	1529058	3	2	2	2	21	1	0	0	2	3		2	1	1	2	1		4								2	1415	1359		56	0	2	1	0	0	1	1	1	2	0	0	0	1	1	1	2
	1529058	4	2	1	3	21	1	0	0	1	2		1	1	6	1	1		2	14		0	11	0		1	2	1415	1380		35	0	2	1	0	0	1	1	1	1	1	1	1	1	1	2	2
	1529058	4	2	1	3	21	1	0	0	1	2		1	1	5	2	1		4	62							2	1415	1366		49	0	2	1	0	0	1	1	1	1	1	1	1	1	1	2	2
	1529058	2	2	2	2	97	1	0	0	2	5		2	1	1	2	1		1			1	24	0		0	2	1415	1399		16	0	2	1	0	0	1	1	1	3	0	0	0	1	1	1	3
	1529058	1	2	2	4	97	1	0	0	2	5		3	1	1	1	1		0			1	33	1		0	2	1415	1414		1	0	1	1	0	0	1	1	1	3	2	0	0	1	1	1	3
	1529058	3	2	2	4	21	1	0	0	2	5		3	1	3	2	1		2	60		1	36	1		1	2	1415	1380		35	0	2	1	0	0	1	1	1	3	2	0	0	1	1	2	2
	1529058	3	2	2	4	21	1	0	0	2	5		3	1	2	2	1		2	60			36	1			2	1415	1380		35	0	2	1	0	0	1	1	1	3	2	0	0	1	1	2	2
	1492410	3	2	2	1	21	1	0	0	2	4		1	1	3	2	1		0	51		1	33	1		0	2	1415	1408		7	0	2	1	0	0	1	1	1	3	1	1	1	1	1	2	2
	1492410	3	2	2	1	21	1	0	0	2	4		1	1	2	2	1		4	14							2	1415	1356		59	0	2	1	0	0	1	1	1	3	1	1	1	1	1	2	2
	1492410	2	2	2	5	97	1	0	0	2	4		3	1	2	2	1		0	52		1	33	1		0	2	1415	1412		3	0	2	1	0	0	1	1	1	3	2	0	0	1	1	2	3
	1492410	2	2	2	5	97	1	0	0	2	4		3	1	1	1	1		4								2	1415	1359		56	0	2	1	0	0	1	1	1	3	2	0	0	1	1	1	3
	1492410	2	2	2	5	21	1	0	0	2	5		3	1	3	1	1		0	62		1	32	1		0	2	1415	1414		1	0	2	1	0	0	1	1	1	3	2	0	0	1	1	2	2
	1492410	2	2	2	3	21	1	0	0	2	5		1	1	2	1	1		2	19		1	32	1		0	2	1415	1381		34	0	2	1	0	0	1	1	1	3	1	1	1	1	1	2	2
	1492410	2	2	2	3	21	1	0	0	2	5		1	1	1	1	1		4								2	1415	1362		53	0	2	1	0	0	1	1	1	3	1	1	1	1	1	1	2
	1492410	1	2	2	3	21	1	0	0	2	4		3	1	1	2	1		2			1	32	0		0	2	1415	1381		34	0	1	1	0	0	1	1	1	3	2	0	0	1	1	1	2
	1492410	2	2	2	3	21	1	0	0	2	4	3	1	1	3	1	1		3	39							2	1415	1377		38	0	2	1	0	0	1	1	1	3	1	1	1	1	1	2	2
	1492410	3	2	1	5	21	1	0	0	2	1		3	1	3	2	1		4	25							2	1415	1355		60	0	2	1	0	0	1	1	1	1	2	0	0	1	1	2	2
	1492410	5	2	1	1	21	1	0	0	0	1		2	1	4	2	1		2	36		0	11	0		0	2	1415	1385		30	0	2	1	0	0	0	0	0	1	0	1	1	1	1	2	2
	1492410	3	2	2	5	21	1	0	0	2	5		3	1	3	1	1		0	25		1	11	0		1	2	1415	1411		4	0	2	1	0	0	1	1	1	3	2	0	0	1	1	2	2
	1492410	3	2	2	5	21	1	0	0	2	5		3	1	2	2	1		2	40			11	0			2	1415	1386		29	0	2	1	0	0	1	1	1	3	2	0	0	1	1	2	2
	1492410	1	2	1	2	21	1	0	0	0	1		3	1	1	1	1		0			1	25	0		0	2	1415	1414		1	0	1	1	0	0	0	0	0	1	2	0	0	1	1	1	2
	1492410	4	2	1	2	21	2	0	0	2	2		3	1	3	2	0	0		89		0	33	0		0	2	1415	1413	100	2	1	2	1	0	0	1	1	1	1	2	1	1	2	1	2	2
	1492410	2	2	2	2	21	2	0	0	0	2		3	1	1	2	1		4								2	1415	1366		49	0	2	1	0	0	0	0	0	1	2	0	0	2	1	1	2
	1492410	4	2	3	7	21	1	1	0	2	5		1	1	3	1	1		1	34		1	21	9		9	2	1415	1400		15	0	2	2	1	0	1	2	1	3	1	1	1	1	1	2	2
	1492410	4	2	3	7	21	1	1	0	2	5		1	1	2	1	1		4	52							2	1415	1365		50	0	2	2	1	0	1	2	1	3	1	1	1	1	1	2	2
	1177258	3	2	2	1	21	1	0	0	2	4		2	1	2	2	1		0	19		1	11	0		1	2	1415	1408		7	0	2	1	0	0	1	1	1	3	0	0	0	1	1	2	2
	1177258	3	2	2	1	21	1	0	0	2	4		2	1	1	1	1		2				11	0			2	1415	1389		26	0	2	1	0	0	1	1	1	3	0	0	0	1	1	1	2
	1177258	2	2	1	5	21	1	0	0	2	2		2	1	4	1	1		0	25		1	11	0		1	2	1415	1405		10	0	2	1	0	0	1	1	1	1	0	0	0	1	1	2	2
	1177258	2	2	1	5	21	1	0	0	2	2		2	1	3	1	1		2	47			11	0			2	1415	1379		36	0	2	1	0	0	1	1	1	1	0	0	0	1	1	2	2
	1177258	5	2	0		21	1	0	0	2	4		2	1	3	1	1		1	109		1	11	0		1	2	1415	1397		18	0	2	0	0	0	1	1	1	3	0	1	1	1	1	2	2
	1177258	2	2	2	4	21	1	0	0	2	4		3	1	1	1	1		2			1	33	1		1	2	1415	1390		25	0	2	1	0	0	1	1	1	3	2	0	0	1	1	1	2
	1177258	2	2	2	2	21	1	0	0	2	5		3	1	2	2	1		2	30		1	11	0		0	2	1415	1380		35	0	2	1	0	0	1	1	1	3	2	0	0	1	1	2	2
	1177258	3	2	2	4	21	1	0	1	1	2		1	1	4	2	1		0	29		1	11	0		1	2	1415	1411		4	0	2	1	0	1	1	2	1	1	1	0	0	1	1	2	2
	1177258	3	2	2	4	21	1	0	1	1	2		1	1	3	1	1		2	49			33	0			2	1415	1382		33	0	2	1	0	1	1	2	1	1	1	0	0	1	1	2	2
	1177258	2	2	0		21	1	0	0	2	2		1	1	3	1	1		0	27		1	11	0		1	2	1415	1406		9	0	2	0	0	0	1	1	1	1	1	0	0	1	1	2	2
	1177258	2	2	0		21	1	0	0	2	2		1	1	2	2	1		3	46							2	1415	1379		36	0	2	0	0	0	1	1	1	1	1	0	0	1	1	2	2
	1177258	6	2	0		21	1	0	0	2	2		2	1	7	1	1		0	19		0	11	0		0	2	1415	1407		8	0	2	0	0	0	1	1	1	1	0	1	1	1	1	2	2
	1177258	6	2	0		21	1	0	0	2	2		2	1	6	2	1		2	23			11	0			2	1415	1388		27	0	2	0	0	0	1	1	1	1	0	1	1	1	1	2	2
	1177258	6	2	0		21	1	0	0	2	2		2	1	5	1	1		4	90							2	1415	1364		51	0	2	0	0	0	1	1	1	1	0	1	1	1	1	2	2
	1177258	1	2	2	1	21	1	0	0	0	3		3	1	1	2	1		1			1	11	0		0	2	1415	1396		19	0	1	1	0	0	0	0	0	2	2	0	0	1	1	1	2
	1177258	2	2	2	3	21	1	0	0	2	4		3	1	2	2	1		2	27		1	11	0		1	2	1415	1383		32	0	2	1	0	0	1	1	1	3	2	1	1	1	1	2	2
	1177258	2	2	2	3	21	1	0	0	2	4		3	1	1	2	1		4								2	1415	1355		60	0	2	1	0	0	1	1	1	3	2	1	1	1	1	1	2
	1177258	3	2	2	5	21	2	0	0	2	4		3	1	3	1	1		3	56							2	1415	1369		46	0	2	1	0	0	1	1	1	3	2	0	0	2	1	2	2
	1177258	2	2	2	4	21	2	0	0	2	5		1	1	1	2	1		1			1	32	1		0	2	1415	1403		12	0	2	1	0	0	1	1	1	3	1	0	0	2	1	1	2
	1542833	3	2	2	5	97	1	0	0	2	4		3	1	2	2	1		2	45		1	32	1		0	2	1415	1380		35	0	2	1	0	0	1	1	1	3	2	0	0	1	1	2	3
	1542833	4	2	1	5	21	1	0	0	0	2		3	1	6	1	1		1	70		0	11	0		1	2	1415	1400		15	0	2	1	0	0	0	0	0	1	2	1	1	1	1	2	2
	1542833	3	2	1	3	21	1	0	0	2	3		3	1	3	2	1		4	73							2	1415	1363		52	0	2	1	0	0	1	1	1	2	2	0	0	1	1	2	2
	1542833	1	2	2	5	21	1	0	0	2	3		1	1	1	1	1		1			1	33	0		0	2	1415	1399		16	0	1	1	0	0	1	1	1	2	1	0	0	1	1	1	2
	1542833	4	2	2	4	97	1	0	0	0	3		3	1	1	2	1		4								2	1415	1364		51	0	2	1	0	0	0	0	0	2	2	0	0	1	1	1	3
	1542833	3	2	3	4	21	1	1	0	1	3		1	1	2	1	1		1	49		1	31	1		0	2	1415	1391		24	0	2	2	1	0	1	2	1	2	1	0	0	1	1	2	2
	1542833	2	2	2	4	21	1	0	0	0	3		3	1	2	2	1		0	40		0	11	0		1	2	1415	1413		2	0	2	1	0	0	0	0	0	2	2	0	0	1	1	2	2
	1542833	2	2	2	4	21	1	0	0	0	3		3	1	1	1	1		3								2	1415	1373		42	0	2	1	0	0	0	0	0	2	2	0	0	1	1	1	2
	1542833	2	2	2	1	21	1	0	0	2	2		3	1	2	1	1		2	15		0	11	0		1	2	1415	1387		28	0	2	1	0	0	1	1	1	1	2	0	0	1	1	2	2
	1542833	2	2	2	1	21	1	0	0	2	2		3	1	1	1	1		3								2	1415	1371		44	0	2	1	0	0	1	1	1	1	2	0	0	1	1	1	2
	1542833	3	2	2	2	21	1	0	0	2	4		3	1	1	1	0	0				1	27	0		1	2	1415	1401	105	14	1	2	1	0	0	1	1	1	3	2	0	0	1	1	1	2
	1542833	4	2	1	5	21	1	0	0	2	4	3	1	1	3	2	1		3	108							2	1415	1370		45	0	2	1	0	0	1	1	1	3	1	0	0	1	1	2	2
	1542833	2	2	2	5	21	1	2	0	2	4		1	1	1	1	1		1			1	33	0		0	2	1415	1401		14	0	2	1	1	0	1	2	1	3	1	0	0	1	1	1	2
	1542833	4	2	3	6	21	1	1	1	2	4		1	1	3	1	1		1	35		1	32	1		0	2	1415	1402		13	0	2	2	1	1	1	3	1	3	1	1	1	1	1	2	2
	1542833	4	2	3	6	21	1	1	1	2	4		1	1	2	2	1		4	29							2	1415	1366		49	0	2	2	1	1	1	3	1	3	1	1	1	1	1	2	2
	1542833	2	2	2	3	21	1	0	0	2	4		1	1	1	2	1		1			1	33	0		0	2	1415	1400		15	0	2	1	0	0	1	1	1	3	1	0	0	1	1	1	2
	1542833	3	2	2	4	21	1	0	0	2	4		1	1	3	2	1		0	103		1	11	0		1	2	1415	1410		5	0	2	1	0	0	1	1	1	3	1	0	0	1	1	2	2
	1542833	5	2	3	1	21	1	1	0	2	5		3	1	4	1	1		1	54		1	11	0		1	2	1415	1399		16	0	2	2	1	0	1	2	1	3	2	0	0	1	1	2	2
	1542833	3	2	2	2	21	1	0	0	2	3		3	1	3	2	1		1	92		1	33	1		0	2	1415	1399		16	0	2	1	0	0	1	1	1	2	2	0	0	1	1	2	2
	1542833	3	2	1	5	21	1	0	1	2	3		3	1	3	1	1		2	97		1	32	1		0	2	1415	1386		29	0	2	1	0	1	1	2	1	2	2	0	0	1	1	2	2
	1542833	2	2	2	4	21	1	0	0	2	4		3	1	1	1	1		3								2	1415	1379		36	0	2	1	0	0	1	1	1	3	2	0	0	1	1	1	2
	1542833	2	2	2	2	21	1	0	0	2	4		3	1	2	1	1		1	71		0	11	0		1	2	1415	1398		17	0	2	1	0	0	1	1	1	3	2	0	0	1	1	2	2
	1436976	3	2	1	5	21	1	0	0	2	1		1	1	2	2	1		1	94		0	23	1		0	2	1416	1398		18	0	2	1	0	0	1	1	1	1	1	0	0	1	1	2	2
	1436976	2	2	3	2	21	1	0	0	2	3		1	1	2	1	1		1	43		1	11	0		1	2	1416	1399		17	0	2	2	0	0	1	1	1	2	1	1	1	1	1	2	2
	1436976	3	2	2	1	21	1	0	0	1	1		3	1	4	1	1		0	53		0	11	0		1	2	1416	1409		7	0	2	1	0	0	1	1	1	1	2	1	1	1	1	2	2
	1436976	4	2	0		21	1	0	0	0	1		2	1	7	2	1		0	63		0	11	0		1	2	1416	1410		6	0	2	0	0	0	0	0	0	1	0	1	1	1	1	2	2
	1436976	3	2	1	2	21	1	0	0	0	2		3	1	3	2	1		3	50							2	1416	1373		43	0	2	1	0	0	0	0	0	1	2	1	1	1	1	2	2
	1436976	5	2	1	1	21	1	0	0	1	1		1	1	4	2	1		4	39							2	1416	1368		48	0	2	1	0	0	1	1	1	1	1	1	1	1	1	2	2
	1436976	1	2	1	5	21	1	0	0	2	4		3	1	1	2	1		3								2	1416	1377		39	0	1	1	0	0	1	1	1	3	2	0	0	1	1	1	2
	1436976	2	2	1	5	97	1	0	0	2	4		3	1	2	2	1		2	23		1	11	0		1	2	1416	1391		25	0	2	1	0	0	1	1	1	3	2	0	0	1	1	2	3
	1436976	2	2	1	5	97	1	0	0	2	4		3	1	1	2	1		4								2	1416	1368		48	0	2	1	0	0	1	1	1	3	2	0	0	1	1	1	3
	1436976	1	2	1	1	21	1	0	0	2	4		3	1	2	1	1		0	36		1	32	1		1	2	1416	1411		5	0	1	1	0	0	1	1	1	3	2	1	1	1	1	2	2
	1436976	1	2	1	1	21	1	0	0	2	4		3	1	1	2	1		3								2	1416	1375		41	0	1	1	0	0	1	1	1	3	2	1	1	1	1	1	2
	1436976	4	2	1	5	21	1	0	0	1	4		3	1	3	1	1		4	28							2	1416	1364		52	0	2	1	0	0	1	1	1	3	2	1	1	1	1	2	2
	1436976	3	2	1	2	21	1	0	0	2	3		3	1	4	1	1		4	12							2	1416	1359		57	0	2	1	0	0	1	1	1	2	2	0	0	1	1	2	2
	1436976	4	2	2	3	21	1	0	1	2	3		3	1	4	1	1		3	29							2	1416	1375		41	0	2	1	0	1	1	2	1	2	2	1	1	1	1	2	2
	1436976	2	2	2	4	21	1	1	2	2	4		3	1	2	2	1		4	37							2	1416	1365		51	0	2	1	1	1	1	3	1	3	2	0	0	1	1	2	2
	1436976	4	2	0		21	1	0	0	0	1	5	1	1	6	1	1		1	57		1	32	1		0	2	1416	1400		16	0	2	0	0	0	0	0	0	1	1	0	0	1	1	2	2
	1436976	1	2	1	4	21	1	0	0	2	3		3	1	1	1	1		0			1	23	1		0	2	1416	1416		0	0	1	1	0	0	1	1	1	2	2	0	0	1	1	1	2
	1436976	5	2	1	0	21	1	0	0	1	1		3	1	7	1	1		4	28							2	1416	1366		50	0	2	1	0	0	1	1	1	1	2	1	1	1	1	2	2
	1436976	3	2	0		21	1	0	0	0	1		2	1	3	1	1		2	41		0	11	0		1	2	1416	1381		35	0	2	0	0	0	0	0	0	1	0	0	0	1	1	2	2
	1500129	5	2	2	4	21	1	0	0	2	4		3	1	4	2	1		0	117		1	23	0		0	2	1415	1413		2	0	2	1	0	0	1	1	1	3	2	0	0	1	1	2	2
	1500129	3	2	2	4	21	1	0	0	2	2		3	1	3	1	1		1	86		0	36	0		1	2	1415	1401		14	0	2	1	0	0	1	1	1	1	2	0	0	1	1	2	2
	1500129	2	2	3	2	21	1	0	0	0	4		3	1	2	1	1		0	28		1	32	1		1	2	1415	1413		2	0	2	2	0	0	0	0	0	3	2	1	1	1	1	2	2
	1500129	2	2	3	2	21	1	0	0	0	4		3	1	1	2	1		2				11	0			2	1415	1385		30	0	2	2	0	0	0	0	0	3	2	1	1	1	1	1	2
	1500129	2	2	2	4	21	1	0	0	2	4		3	1	1	1	1		2			1	36	0		0	2	1415	1388		27	0	2	1	0	0	1	1	1	3	2	1	1	1	1	1	2
	1500129	1	2	2	2	21	1	0	0	2	1		3	1	1	1	1		2			1	11	0		1	2	1415	1389		26	0	1	1	0	0	1	1	1	1	2	1	1	1	1	1	2
	1500129	2	2	1	4	21	1	0	0	2	4		3	1	1	1	1		1			1	32	1		1	2	1415	1392		23	0	2	1	0	0	1	1	1	3	2	0	0	1	1	1	2
	1500129	1	2	3	2	97	1	2	2	1	4		1	1	1	1	1		0			1	11	0		1	2	1415	1410		5	0	1	2	1	1	1	3	1	3	1	0	0	1	1	1	3
	1500129	3	2	2	4	21	2	0	0	2	4		1	1	2	2	1		2	54		1	32	1		0	2	1415	1387		28	0	2	1	0	0	1	1	1	3	1	0	0	2	1	2	2
	1500129	1	2	2	3	97	1	0	0	2	3		1	1	1	1	1		3								2	1415	1377		38	0	1	1	0	0	1	1	1	2	1	0	0	1	1	1	3
	1500129	1	2	2	3	21	1	0	0	0	2		4	1	1	2	1		3								2	1415	1376		39	0	1	1	0	0	0	0	0	1	0	0	0	1	1	1	2
	1500129	2	2	2	2	97	1	0	0	0	5		1	1	3	2	1		0	29		1	33	1		0	2	1415	1406		9	0	2	1	0	0	0	0	0	3	1	0	0	1	1	2	3
	1500129	2	2	2	2	97	1	0	0	0	5		1	1	2	1	1		3	14							2	1415	1377		38	0	2	1	0	0	0	0	0	3	1	0	0	1	1	2	3
	1500129	2	2	2	2	97	1	0	0	0	5		1	1	1	2	1		4								2	1415	1362		53	0	2	1	0	0	0	0	0	3	1	0	0	1	1	1	3
	1500129	2	2	2	2	97	1	0	0	2	3		3	1	1	2	1		3								2	1415	1377		38	0	2	1	0	0	1	1	1	2	2	0	0	1	1	1	3
	1500129	4	2	2	3	21	1	1	0	2	2		1	1	5	1	1		2	47		1	11	0		1	2	1415	1385		30	0	2	1	1	0	1	2	1	1	1	1	1	1	1	2	2
	1500129	4	2	2	3	21	1	1	0	2	2		1	1	4	1	1		2	47			11	0			2	1415	1385		30	0	2	1	1	0	1	2	1	1	1	1	1	1	1	2	2
	985371	5	2	2	4	21	1	0	0	0	3	4	1	1	4	1	1		1	123		1	32	1		1	2	1415	1398		17	0	2	1	0	0	0	0	0	2	1	0	0	1	1	2	2
	985371	2	2	3	2	21	1	1	0	2	5		1	1	2	1	0	0		52		1	32	1		0	2	1415	1408	101	7	1	2	2	1	0	1	2	1	3	1	0	0	1	1	2	2
	985371	2	2	3	2	21	1	1	0	2	5		1	1	1	1	1		4								2	1415	1355		60	0	2	2	1	0	1	2	1	3	1	0	0	1	1	1	2
	985371	2	2	3	1	21	2	0	0	2	4		3	1	1	1	1		2			1	32	1		1	2	1415	1380		35	0	2	2	0	0	1	1	1	3	2	0	0	2	1	1	2
	985371	2	2	2	4	21	1	0	0	1	4		4	4	2	1	1		1	49		1	11	0		1	2	1415	1394		21	0	2	1	0	0	1	1	1	3	0	0	0	1	1	2	2
	985371	2	2	3	0	21	1	0	0	2	5		1	1	1	1	1		2			1	32	1		1	2	1415	1390		25	0	2	2	0	0	1	1	1	3	1	0	0	1	1	1	2
	985371	2	2	2	4	97	1	0	0	2	5		3	1	2	1	1		0	59		1	32	1		1	2	1415	1407		8	0	2	1	0	0	1	1	1	3	2	0	0	1	1	2	3
	985371	3	2	2	4	21	1	1	2	2	3		3	1	2	2	1		1	78		1	11	0		1	2	1415	1395		20	0	2	1	1	1	1	3	1	2	2	0	0	1	1	2	2
	985371	3	2	2	2	21	1	0	0	2	3		1	1	3	1	1		2	22		1	32	1		0	2	1415	1381		34	0	2	1	0	0	1	1	1	2	1	0	0	1	1	2	2
	985371	3	2	2	2	21	1	0	0	2	3		1	1	2	1	1		4	50							2	1415	1359		56	0	2	1	0	0	1	1	1	2	1	0	0	1	1	2	2
	985371	3	2	2	2	21	1	0	0	0	2		3	1	3	2	1		0	54		0	11	0		1	2	1415	1413		2	0	2	1	0	0	0	0	0	1	2	0	0	1	1	2	2
	985371	3	2	2	2	21	1	0	0	0	2		3	1	2	1	1		4	52							2	1415	1358		57	0	2	1	0	0	0	0	0	1	2	0	0	1	1	2	2
	985371	3	2	3	5	21	1	2	0	2	5		1	1	2	1	1		0	23		1	11	0		0	2	1415	1408		7	0	2	2	1	0	1	2	1	3	1	0	0	1	1	2	2
	985371	3	2	3	5	21	1	2	0	2	5		1	1	1	2	1		2				11	0			2	1415	1385		30	0	2	2	1	0	1	2	1	3	1	0	0	1	1	1	2
	985371	1	2	2	3	97	2	0	0	2	3		1	1	1	1	1		3								2	1415	1374		41	0	1	1	0	0	1	1	1	2	1	0	0	2	1	1	3
	1409213	3	2	2	4	97	1	0	0	0	5		2	1	2	2	1		1	85		1	11	0		0	2	1415	1398		17	0	2	1	0	0	0	0	0	3	0	0	0	1	1	2	3
	1409213	3	2	2	5	21	1	0	0	2	4		1	1	2	1	1		0	70		1	32	1		0	2	1415	1407		8	0	2	1	0	0	1	1	1	3	1	0	0	1	1	2	2
	1409213	4	2	2	5	21	1	1	0	2	5		1	1	3	1	1		1	89		1	33	1		0	2	1415	1394		21	0	2	1	1	0	1	2	1	3	1	0	0	1	1	2	2
	1409213	2	2	3	1	21	1	2	1	2	5		1	1	1	1	1		1			1	33	1		0	2	1415	1402		13	0	2	2	1	1	1	3	1	3	1	0	0	1	1	1	2
	1409213	3	2	3	2	21	1	0	0	0	4		3	1	3	1	1		1	19		1	11	0		1	2	1415	1397		18	0	2	2	0	0	0	0	0	3	2	0	0	1	1	2	2
	1409213	3	2	3	2	21	1	0	0	0	4		3	1	2	2	1		3	49							2	1415	1377		38	0	2	2	0	0	0	0	0	3	2	0	0	1	1	2	2
	1409213	3	2	2	2	97	1	0	0	0	4		1	1	3	2	1		4	43							2	1415	1359		56	0	2	1	0	0	0	0	0	3	1	0	0	1	1	2	3
	1409213	1	2	2	1	21	1	0	0	2	3		3	1	1	2	1		4								2	1415	1363		52	0	1	1	0	0	1	1	1	2	2	0	0	1	1	1	2
	1409213	2	2	2	4	21	1	0	0	2	3		1	1	1	2	1		4								2	1415	1363		52	0	2	1	0	0	1	1	1	2	1	0	0	1	1	1	2
	1409213	6	2	1	2	21	1	0	0	0	2		4	3	4	2	1		3	66							2	1415	1378		37	0	2	1	0	0	0	0	0	1	0	0	0	1	1	2	2
	1409213	4	2	3	5	21	1	0	0	0	3		1	1	3	1	1		0	71		1	11	0		1	2	1415	1414		1	0	2	2	0	0	0	0	0	2	1	0	0	1	1	2	2
	1409213	4	2	1	5	21	1	0	0	0	2		1	1	5	1	1		0	34		1	11	0		1	2	1415	1411		4	0	2	1	0	0	0	0	0	1	1	0	0	1	1	2	2
	1409213	4	2	1	5	21	1	0	0	0	2		1	1	4	1	1		3	57							2	1415	1376		39	0	2	1	0	0	0	0	0	1	1	0	0	1	1	2	2
	1409213	1	2	2	4	97	1	0	0	2	2		1	1	1	2	1		0			1	32	1		1	2	1415	1409		6	0	1	1	0	0	1	1	1	1	1	0	0	1	1	1	3
	1409213	3	2	2	4	21	1	0	0	1	1		1	1	4	1	1		0	44		1	11	0		1	2	1415	1407		8	0	2	1	0	0	1	1	1	1	1	0	0	1	1	2	2
	1409213	3	2	2	4	21	1	0	0	1	1		1	1	3	1	1		4	84							2	1415	1363		52	0	2	1	0	0	1	1	1	1	1	0	0	1	1	2	2
	1458624	2	2	2	2	21	1	0	0	0	2		1	1	2	1	1		0	26		1	33	1		1	2	1415	1412		3	0	2	1	0	0	0	0	0	1	1	0	0	1	1	2	2
	1458624	2	2	2	2	21	1	0	0	0	2		1	1	1	1	1		2				33	1			2	1415	1386		29	0	2	1	0	0	0	0	0	1	1	0	0	1	1	1	2
	1458624	4	2	2	2	21	1	0	0	2	2		3	1	2	2	1		1	58		1	11	0		1	2	1416	1396		20	0	2	1	0	0	1	1	1	1	2	1	1	1	1	2	2
	1458624	2	2	2	3	21	1	0	0	0	2		3	1	1	1	1		3								2	1416	1378		38	0	2	1	0	0	0	0	0	1	2	0	0	1	1	1	2
	1458624	2	2	2	4	21	1	0	0	0	2		1	1	2	1	1		4	36							2	1415	1356		59	0	2	1	0	0	0	0	0	1	1	1	1	1	1	2	2
	1458624	2	2	3	2	21	1	1	1	2	5		3	1	1	1	1		2			1	11	0		1	2	1416	1381		35	0	2	2	1	1	1	3	1	3	2	0	0	1	1	1	2
	1458624	2	2	2	1	21	1	0	0	0	3		1	1	2	1	1		2	60		0	11	0		1	2	1415	1380		35	0	2	1	0	0	0	0	0	2	1	0	0	1	1	2	2
	1458624	1	2	2	4	97	1	0	0	0	1		3	1	1	2	1		3								2	1415	1370		45	0	1	1	0	0	0	0	0	1	2	0	0	1	1	1	3
	1458624	2	2	2	5	21	1	0	0	0	2		3	1	2	1	1		0	36		1	32	1		0	2	1416	1415		1	0	2	1	0	0	0	0	0	1	2	0	0	1	1	2	2
	1458624	2	2	2	5	21	1	0	0	0	2		3	1	1	2	1		3								2	1416	1378		38	0	2	1	0	0	0	0	0	1	2	0	0	1	1	1	2
	1458624	1	2	2	2	21	1	0	0	2	2		3	1	1	1	1		3								2	1415	1375		40	0	1	1	0	0	1	1	1	1	2	0	0	1	1	1	2
	1458624	3	2	2	4	21	1	1	0	2	3		1	1	3	1	1		1	35		1	11	0		1	2	1416	1402		14	0	2	1	1	0	1	2	1	2	1	1	1	1	1	2	2
	1458624	3	2	2	4	21	1	1	0	2	3		1	1	2	2	1		4	34							2	1416	1367		49	0	2	1	1	0	1	2	1	2	1	1	1	1	1	2	2
	1458624	3	2	2	5	21	1	2	0	0	4		3	1	1	2	1		4								2	1416	1365		51	0	2	1	1	0	0	1	1	3	2	1	1	1	1	1	2
	1061065	3	2	2	5	21	1	1	0	0	4		1	1	3	2	1		1	62		1	11	0		0	1	1415	1395		20	0	2	1	1	0	0	1	1	3	1	0	0	1	2	2	2
	1061065	2	2	3	2	21	1	0	0	2	5		1	1	2	1	1		1	57		1	32	1		0	1	1415	1394		21	0	2	2	0	0	1	1	1	3	1	0	0	1	2	2	2
	1061065	2	2	2	1	97	1	0	0	1	1		1	1	2	1	1		2	29		0	11	0		1	1	1415	1383		32	0	2	1	0	0	1	1	1	1	1	0	0	1	2	2	3
	1061065	3	2	3	1	21	1	0	0	2	5		3	1	2	1	1		0	72		1	23	0		0	1	1415	1408		7	0	2	2	0	0	1	1	1	3	2	0	0	1	2	2	2
	1061065	2	2	2	5	97	1	2	2	2	3		3	1	1	1	1		2			1	33	1		0	1	1415	1389		26	0	2	1	1	1	1	3	1	2	2	0	0	1	2	1	3
	1061065	3	2	2	4	21	1	0	0	0	2		3	1	2	1	1		2	22		0	11	0		0	1	1415	1383		32	0	2	1	0	0	0	0	0	1	2	0	0	1	2	2	2
	1061065	3	2	2	4	21	1	0	0	0	2		3	1	1	1	1		4								1	1415	1360		55	0	2	1	0	0	0	0	0	1	2	0	0	1	2	1	2
	1061065	3	2	2	4	21	1	0	0	0	5		3	1	2	2	1		3	57							1	1415	1379		36	0	2	1	0	0	0	0	0	3	2	0	0	1	2	2	2
	1061065	1	2	2	5	21	1	0	0	0	4		3	1	2	1	0	0				1	21	0		0	1	1415	1395	103	20	1	1	1	0	0	0	0	0	3	2	0	0	1	2	2	2
	1061065	1	2	2	5	21	1	0	0	0	4		3	1	1	1	0	0					21	0			1	1415	1395	103	20	1	1	1	0	0	0	0	0	3	2	0	0	1	2	1	2
	1529444	2	2	2	5	21	1	0	0	2	4		1	1	1	1	1		2			1	32	1		1	2	1415	1381		34	0	2	1	0	0	1	1	1	3	1	0	0	1	1	1	2
	1529444	2	2	2	4	21	1	0	0	2	3		1	1	1	2	1		2			1	11	0		1	2	1415	1386		29	0	2	1	0	0	1	1	1	2	1	0	0	1	1	1	2
	1529444	1	2	3	0	21	1	0	0	0	1		1	1	1	2	1		1			1	25	1		0	2	1415	1391		24	0	1	2	0	0	0	0	0	1	1	0	0	1	1	1	2
	1529444	1	2	2	3	21	1	0	0	2	4		3	1	1	1	1		2			1	32	1		0	2	1415	1388		27	0	1	1	0	0	1	1	1	3	2	0	0	1	1	1	2
	1529444	3	2	2	5	97	1	2	1	0	3		3	1	2	1	1		0	74		1	11	0		0	2	1415	1415		0	0	2	1	1	1	0	2	1	2	2	0	0	1	1	2	3
	1529444	1	2	2	2	21	1	0	0	2	3		1	1	1	2	1		1			1	11	0		1	2	1415	1400		15	0	1	1	0	0	1	1	1	2	1	0	0	1	1	1	2
	1529444	3	2	1	3	21	1	0	0	2	3		1	1	2	2	1		3	19							2	1415	1377		38	0	2	1	0	0	1	1	1	2	1	0	0	1	1	2	2
	1529444	3	2	1	3	21	1	0	0	2	3		1	1	1	1	1		4								2	1415	1358		57	0	2	1	0	0	1	1	1	2	1	0	0	1	1	1	2
	1529444	3	2	2	4	21	1	0	0	2	3		1	1	3	1	0	0		47		1	11	0		0	2	1415	1379	100	36	1	2	1	0	0	1	1	1	2	1	0	0	1	1	2	2
	1529444	3	2	2	4	21	1	0	0	2	3		1	1	2	1	1		2	47			11	0			2	1415	1379		36	0	2	1	0	0	1	1	1	2	1	0	0	1	1	2	2
	1529444	4	2	1	5	21	1	0	2	1	3		3	1	2	1	1		4	73							2	1415	1358		57	0	2	1	0	1	1	2	1	2	2	0	0	1	1	2	2
	1529444	4	2	1	4	21	1	0	0	0	2		1	1	4	2	1		2	29		1	33	0		0	2	1415	1388		27	0	2	1	0	0	0	0	0	1	1	0	0	1	1	2	2
	1529444	4	2	1	4	21	1	0	0	0	2		1	1	3	1	1		4	125							2	1415	1358		57	0	2	1	0	0	0	0	0	1	1	0	0	1	1	2	2
	1558576	3	2	3	0	21	1	1	0	2	3		1	1	3	1	1		3	11							2	1416	1374		42	0	2	2	1	0	1	2	1	2	1	1	1	1	1	2	2
	1558576	3	2	3	0	21	1	1	0	2	3		1	1	2	2	0	0		36							2	1416	1363	114	53	1	2	2	1	0	1	2	1	2	1	1	1	1	1	2	2
	1558576	2	2	3	2	21	1	2	1	2	3		1	1	2	1	1		2	37		1	21	1		0	2	1416	1389		27	0	2	2	1	1	1	3	1	2	1	1	1	1	1	2	2
	1558576	2	2	1	4	21	1	0	0	1	2		1	1	2	1	1		1	24		1	41	0		0	2	1416	1397		19	0	2	1	0	0	1	1	1	1	1	1	1	1	1	2	2
	1558576	2	2	1	4	21	1	0	0	1	2		1	1	1	1	1		3								2	1416	1373		43	0	2	1	0	0	1	1	1	1	1	1	1	1	1	1	2
	1558576	5	2	1	5	21	1	0	0	0	2		3	1	7	2	1		0	39		0	11	0		1	2	1416	1412		4	0	2	1	0	0	0	0	0	1	2	1	1	1	1	2	2
	1558576	5	2	1	5	21	1	0	0	0	2		3	1	6	2	1		3	30							2	1416	1372		44	0	2	1	0	0	0	0	0	1	2	1	1	1	1	2	2
	1558576	1	2	2	2	21	1	0	0	0	1		1	1	1	2	1		0			1	41	0		0	2	1416	1412		4	0	1	1	0	0	0	0	0	1	1	1	1	1	1	1	2
	1558576	3	2	2	3	97	1	0	0	0	3		3	1	1	2	1		2			0	23	0		0	2	1416	1388		28	0	2	1	0	0	0	0	0	2	2	0	0	1	1	1	3
	1558576	2	2	1	5	21	1	0	0	2	3		3	1	3	1	1		1	34		0	11	0		1	2	1416	1398		18	0	2	1	0	0	1	1	1	2	2	0	0	1	1	2	2
	1558576	2	2	1	5	21	1	0	0	2	3		3	1	2	2	1		4	42							2	1416	1363		53	0	2	1	0	0	1	1	1	2	2	0	0	1	1	2	2
	1558576	3	2	2	5	21	1	0	0	2	3		1	1	3	2	1		1	29		1	25	0		1	2	1416	1400		16	0	2	1	0	0	1	1	1	2	1	1	1	1	1	2	2
	1558576	3	2	2	5	21	1	0	0	2	3		1	1	2	2	1		3	25							2	1416	1371		45	0	2	1	0	0	1	1	1	2	1	1	1	1	1	2	2
	1558576	2	2	2	2	97	1	0	0	0	2		3	1	2	1	1		0	39		0	11	0		1	2	1416	1408		8	0	2	1	0	0	0	0	0	1	2	1	1	1	1	2	3
	1558576	2	2	2	2	97	1	0	0	0	2		3	1	1	2	1		3								2	1416	1369		47	0	2	1	0	0	0	0	0	1	2	1	1	1	1	1	3
	1558576	1	2	2	5	21	1	0	0	2	3		1	1	1	2	1		1			1	11	0		1	2	1416	1404		12	0	1	1	0	0	1	1	1	2	1	0	0	1	1	1	2
	1558576	3	2	2	1	21	1	0	0	1	2		2	1	4	1	1		0	14		0	11	0		1	2	1416	1411		5	0	2	1	0	0	1	1	1	1	0	0	0	1	1	2	2
	1558576	3	2	2	1	21	1	0	0	1	2		2	1	3	1	0	1		33			11	0			2	1416	1397	201	19	1	2	1	0	0	1	1	1	1	0	0	0	1	1	2	2
	1558576	3	2	2	1	21	1	0	0	1	2		2	1	2	2	1		4	37							2	1416	1364		52	0	2	1	0	0	1	1	1	1	0	0	0	1	1	2	2
	1558576	2	2	2	0	21	1	0	0	0	4		3	1	3	2	1		3	34							2	1416	1370		46	0	2	1	0	0	0	0	0	3	2	1	1	1	1	2	2
	1558576	2	2	2	5	21	1	0	0	0	2		3	1	1	1	1		2			1	25	0		1	2	1416	1384		32	0	2	1	0	0	0	0	0	1	2	1	1	1	1	1	2
	1558576	2	2	0		21	1	0	0	2	2		3	1	3	2	1		0	24		0	11	0		1	2	1416	1413		3	0	2	0	0	0	1	1	1	1	2	0	0	1	1	2	2
	1558576	2	2	0		21	1	0	0	2	2		3	1	2	2	1		2	32			11	0			2	1416	1388		28	0	2	0	0	0	1	1	1	1	2	0	0	1	1	2	2
	1558576	2	2	2	5	21	1	0	0	0	1		2	1	2	2	1		1	26		1	25	0		1	2	1416	1401		15	0	2	1	0	0	0	0	0	1	0	1	1	1	1	2	2
	1558576	2	2	2	5	21	1	0	0	0	1		2	1	1	2	1		3								2	1416	1374		42	0	2	1	0	0	0	0	0	1	0	1	1	1	1	1	2
	1558576	2	2	1	4	97	1	0	0	0	1		4	1	2	1	1		0	49		1	25	0		0	2	1416	1410		6	0	2	1	0	0	0	0	0	1	0	0	0	1	1	2	3
	1558576	2	2	1	4	97	1	0	0	0	1		4	1	1	1	1		4								2	1416	1360		56	0	2	1	0	0	0	0	0	1	0	0	0	1	1	1	3
	1558576	1	2	0		21	1	0	0	0	2		1	1	2	1	1		0	32		1	41	0		0	2	1416	1415		1	0	1	0	0	0	0	0	0	1	1	0	0	1	1	2	2
	1558576	1	2	0		21	1	0	0	0	2		1	1	1	2	1		2				11	0			2	1416	1382		34	0	1	0	0	0	0	0	0	1	1	0	0	1	1	1	2
	1558576	2	2	3	2	97	1	0	0	0	2		1	1	2	2	1		1	32		0	41	0		1	2	1416	1402		14	0	2	2	0	0	0	0	0	1	1	0	0	1	1	2	3
	1558576	2	2	3	2	97	1	0	0	0	2		1	1	1	1	1		3								2	1416	1369		47	0	2	2	0	0	0	0	0	1	1	0	0	1	1	1	3
	1558576	5	2	0		21	1	0	0	0	2		1	1	6	1	1		4	100							2	1416	1368		48	0	2	0	0	0	0	0	0	1	1	1	1	1	1	2	2
	1558576	2	2	3	4	21	1	0	0	0	3		1	1	1	2	1		0			1	11	0		1	2	1416	1404		12	0	2	2	0	0	0	0	0	2	1	0	0	1	1	1	2
	1558576	1	2	2	4	21	1	0	0	2	3		1	1	1	1	1		0			0	11	0		1	2	1416	1412		4	0	1	1	0	0	1	1	1	2	1	0	0	1	1	1	2
	1558576	3	2	1	5	21	1	0	0	0	2		1	1	3	1	1		1	57		0	11	0		1	2	1416	1396		20	0	2	1	0	0	0	0	0	1	1	1	1	1	1	2	2
	1671267	4	2	1	4	21	1	0	1	2	3		3	1	1	2	1		2			1	11	0		1	2	1417	1382		35	0	2	1	0	1	1	2	1	2	2	1	1	1	1	1	2
	1671267	3	2	1	5	21	1	0	0	1	3		3	1	3	1	1		2	53		0	11	0		1	2	1417	1388		29	0	2	1	0	0	1	1	1	2	2	1	1	1	1	2	2
	1671267	4	2	2	4	21	1	0	0	0	4		3	1	3	1	1		1	59		0	11	0		1	2	1417	1396		21	0	2	1	0	0	0	0	0	3	2	1	1	1	1	2	2
	1671267	5	2	2	0	21	1	0	0	0	2		1	1	6	2	1		3	118							2	1417	1379		38	0	2	1	0	0	0	0	0	1	1	1	1	1	1	2	2
	1671267	1	2	3	0	21	1	0	0	0	3		1	1	1	2	1		0			1	11	0		1	2	1417	1413		4	0	1	2	0	0	0	0	0	2	1	0	0	1	1	1	2
	1671267	2	2	2	3	97	1	0	0	0	2		3	1	1	1	1		0			1	11	0		1	2	1417	1411		6	0	2	1	0	0	0	0	0	1	2	0	0	1	1	1	3
	1671267	4	2	2	0	21	1	0	0	1	3		1	1	6	1	1		2	44		0	11	0		1	2	1417	1386		31	0	2	1	0	0	1	1	1	2	1	1	1	1	1	2	2
	1671267	2	2	2	0	21	1	1	0	0	1		1	1	3	1	1		3	34							2	1417	1375		42	0	2	1	1	0	0	1	1	1	1	1	1	1	1	2	2
	1671267	2	2	2	0	21	1	1	0	0	1		1	1	2	2	1		3	34							2	1417	1375		42	0	2	1	1	0	0	1	1	1	1	1	1	1	1	2	2
	1671267	3	2	1	5	21	1	0	0	0	2		3	1	4	2	1		0	37		1	11	0		1	2	1417	1415		2	0	2	1	0	0	0	0	0	1	2	0	0	1	1	2	2
	1671267	3	2	1	5	21	1	0	0	0	2		3	1	3	2	1		3	23							2	1417	1377		40	0	2	1	0	0	0	0	0	1	2	0	0	1	1	2	2
	1671267	1	2	2	2	21	1	0	0	0	2		3	1	1	2	1		1			1	11	0		1	2	1417	1397		20	0	1	1	0	0	0	0	0	1	2	0	0	1	1	1	2
	1671267	3	2	2	2	21	1	0	0	0	2		1	1	4	1	1		0	52		1	11	0		1	2	1417	1411		6	0	2	1	0	0	0	0	0	1	1	1	1	1	1	2	2
	1671267	3	2	2	2	21	1	0	0	0	2		1	1	3	2	1		4	18							2	1417	1359		58	0	2	1	0	0	0	0	0	1	1	1	1	1	1	2	2
	1671267	2	2	1	4	21	1	0	0	0	1		1	1	1	1	1		2			1	11	0		1	2	1417	1393		24	0	2	1	0	0	0	0	0	1	1	0	0	1	1	1	2
	1671267	2	2	1	1	21	1	0	0	0	3		1	1	2	1	1		0	54		0	11	0		1	2	1417	1414		3	0	2	1	0	0	0	0	0	2	1	1	1	1	1	2	2
	1671267	2	2	1	1	21	1	0	0	0	3		1	1	1	2	1		4								2	1417	1359		58	0	2	1	0	0	0	0	0	2	1	1	1	1	1	1	2
	1671267	4	2	0		21	1	0	0	0	2		3	1	6	1	1		0	87		0	11	0		1	2	1417	1406		11	0	2	0	0	0	0	0	0	1	2	0	0	1	1	2	2
	1699447	3	2	0		21	1	0	0	2	3		1	1	5	2	1		2	27		1	11	0		1	2	1416	1387		29	0	2	0	0	0	1	1	1	2	1	1	1	1	1	2	2
	1699447	3	2	0		21	1	0	0	2	3		1	1	4	2	1		4	24							2	1416	1360		56	0	2	0	0	0	1	1	1	2	1	1	1	1	1	2	2
	1699447	2	2	2	3	21	1	1	0	1	3		4	5	1	1	1		3								2	1416	1376		40	0	2	1	1	0	1	2	1	2	0	0	0	1	1	1	2
	1699447	3	2	2	2	97	1	0	0	2	4		3	1	3	2	1		0	81		1	41	0		0	2	1416	1408		8	0	2	1	0	0	1	1	1	3	2	0	0	1	1	2	3
	1699447	2	2	2	2	21	1	0	0	2	5		3	1	1	1	1		2			1	33	0		0	2	1416	1381		35	0	2	1	0	0	1	1	1	3	2	0	0	1	1	1	2
	1699447	1	2	2	4	21	1	0	0	2	4		1	1	1	1	1		0			1	24	1		0	2	1416	1412		4	0	1	1	0	0	1	1	1	3	1	0	0	1	1	1	2
	1699447	2	2	2	4	21	1	0	0	2	3		1	1	1	2	1		2			1	41	0		1	2	1416	1389		27	0	2	1	0	0	1	1	1	2	1	1	1	1	1	1	2
	1699447	4	2	1	5	21	1	0	0	2	3		1	1	3	2	1		2	47		0	11	0		1	2	1416	1387		29	0	2	1	0	0	1	1	1	2	1	0	0	1	1	2	2
	1699447	1	2	2	3	21	1	0	0	1	5		3	1	1	1	0	0				1	21	0		0	2	1416	1412	106	4	1	1	1	0	0	1	1	1	3	2	0	0	1	1	1	2
	1699447	4	2	2	4	21	1	0	0	2	3		3	1	4	2	1		0	74		1	41	0		1	2	1416	1412		4	0	2	1	0	0	1	1	1	2	2	0	0	1	1	2	2
	1699447	4	2	2	2	21	1	0	0	2	5		1	1	4	1	1		4	85							2	1416	1364		52	0	2	1	0	0	1	1	1	3	1	0	0	1	1	2	2
	1699447	1	2	2	4	21	1	0	0	0	4		1	1	1	2	1		0			1	41	0		0	2	1416	1413		3	0	1	1	0	0	0	0	0	3	1	0	0	1	1	1	2
	1699447	4	2	2	5	21	1	1	0	2	5		3	1	3	1	1		4	66							2	1416	1357		59	0	2	1	1	0	1	2	1	3	2	0	0	1	1	2	2
	1483207	3	2	2	4	97	3	0	0	2	3		1	1	2	1	1		3	94							2	1416	1369		47	0	2	1	0	0	1	1	1	2	1	0	0	2	1	2	3
	1483207	6	2	2	4	97	3	0	0	2	2		1	1	3	2	1		2	223		1	32	0		0	2	1416	1390		26	0	2	1	0	0	1	1	1	1	1	1	1	2	1	2	3
	1483207	2	2	2	4	21	3	0	0	2	3		1	1	1	2	1		4								2	1416	1367		49	0	2	1	0	0	1	1	1	2	1	1	1	2	1	1	2
	1483207	4	2	2	4	21	3	0	0	2	5		1	1	2	2	1		2	71		1	23	1		1	2	1416	1391		25	0	2	1	0	0	1	1	1	3	1	0	0	2	1	2	2
	1483207	2	2	2	4	21	3	0	0	2	5		1	1	1	2	1		3								2	1416	1376		40	0	2	1	0	0	1	1	1	3	1	0	0	2	1	1	2
	1483207	2	2	3	2	21	3	0	0	2	5		1	1	1	2	1		0			1	33	1		0	2	1416	1406		10	0	2	2	0	0	1	1	1	3	1	0	0	2	1	1	2
	1483207	5	2	3	0	21	3	2	0	2	4		3	1	2	1	1		0	79		1	33	1		1	2	1416	1411		5	0	2	2	1	0	1	2	1	3	2	0	0	2	1	2	2
	1483207	5	2	2	5	21	1	0	0	2	5		3	1	4	2	1		4	102							2	1416	1362		54	0	2	1	0	0	1	1	1	3	2	0	0	1	1	2	2
	1483207	1	2	2	5	21	1	1	1	2	5		1	1	1	1	1		2			1	33	0		1	2	1416	1387		29	0	1	1	1	1	1	3	1	3	1	0	0	1	1	1	2
	1483207	2	2	3	0	97	1	1	0	1	5		1	1	1	1	1		4								2	1416	1365		51	0	2	2	1	0	1	2	1	3	1	0	0	1	1	1	3
	1483207	1	2	2	4	97	1	1	0	0	3		3	1	1	2	1		1			1	32	1		1	2	1416	1397		19	0	1	1	1	0	0	1	1	2	2	0	0	1	1	1	3
	1483207	4	2	2	4	21	1	0	0	0	3		1	1	1	2	1		1			1	33	1		1	2	1416	1402		14	0	2	1	0	0	0	0	0	2	1	0	0	1	1	1	2
	1483207	3	2	2	5	21	1	0	0	2	5		3	1	2	2	1		3	48							2	1416	1369		47	0	2	1	0	0	1	1	1	3	2	0	0	1	1	2	2
	1483207	2	2	2	2	21	1	0	0	2	4		1	1	2	2	1		1	26		1	25	0		1	2	1416	1398		18	0	2	1	0	0	1	1	1	3	1	0	0	1	1	2	2
	1483207	2	2	2	2	21	1	0	0	2	4		1	1	1	2	1		3								2	1416	1371		45	0	2	1	0	0	1	1	1	3	1	0	0	1	1	1	2
	1483207	4	2	2	2	21	1	0	0	2	4		3	1	2	1	1		3	69							2	1416	1369		47	0	2	1	0	0	1	1	1	3	2	0	0	1	1	2	2
	1235944	2	2	3	0	21	1	0	1	2	5		3	1	1	2	1		4								1	1416	1365		51	0	2	2	0	1	1	2	1	3	2	0	0	1	2	1	2
	1235944	3	2	2	4	21	1	0	0	2	5		3	1	3	2	1		2	38		1	33	0		0	1	1416	1387		29	0	2	1	0	0	1	1	1	3	2	0	0	1	2	2	2
	1235944	3	2	2	3	97	1	0	0	2	5		3	1	2	2	1		2	66		1	33	1		0	1	1416	1387		29	0	2	1	0	0	1	1	1	3	2	0	0	1	2	2	3
	1235944	3	2	2	3	21	1	0	0	2	4		1	1	2	2	1		0	61		1	27	0		0	1	1416	1412		4	0	2	1	0	0	1	1	1	3	1	0	0	1	2	2	2
	1235944	2	2	2	5	97	1	0	1	2	5		3	1	2	2	1		1			1	33	1		0	1	1416	1401		15	0	2	1	0	1	1	2	1	3	2	0	0	1	2	2	3
	1235944	2	2	2	5	97	1	0	1	2	5		3	1	1	1	1		1				33	1			1	1416	1401		15	0	2	1	0	1	1	2	1	3	2	0	0	1	2	1	3
	1235944	3	2	1	5	21	1	0	0	2	5		3	1	2	2	1		4	82							1	1416	1362		54	0	2	1	0	0	1	1	1	3	2	0	0	1	2	2	2
	1235944	1	2	2	5	97	1	0	0	0	5		3	1	1	1	1		1			1	32	0		1	1	1416	1401		15	0	1	1	0	0	0	0	0	3	2	0	0	1	2	1	3
	1235944	4	2	2	2	97	1	0	0	2	5		1	1	3	1	1		2	103		1	33	0		0	1	1416	1381		35	0	2	1	0	0	1	1	1	3	1	0	0	1	2	2	3
	1235944	2	2	2	4	21	1	0	0	0	5		3	1	1	2	1		3								1	1416	1380		36	0	2	1	0	0	0	0	0	3	2	0	0	1	2	1	2
	1235944	3	2	2	4	21	1	0	0	0	5		3	1	2	2	1		0	107		1	11	0		1	1	1416	1405		11	0	2	1	0	0	0	0	0	3	2	0	0	1	2	2	2
	1235944	4	2	2	4	97	1	0	0	0	5		3	1	3	1	1		0	99		1	23	0		1	1	1416	1409		7	0	2	1	0	0	0	0	0	3	2	0	0	1	2	2	3
	1235944	3	2	3	2	21	1	0	0	2	5		1	1	2	2	1		3	49							1	1416	1373		43	0	2	2	0	0	1	1	1	3	1	0	0	1	2	2	2
	1524925	2	2	3	0	21	1	1	0	2	5		1	1	1	1	1		1			1	33	1		1	2	1416	1404		12	0	2	2	1	0	1	2	1	3	1	0	0	1	1	1	2
	1524925	2	2	2	4	21	1	0	0	0	3		1	1	2	1	1		1	45		1	32	0		0	2	1416	1394		22	0	2	1	0	0	0	0	0	2	1	0	0	1	1	2	2
	1524925	3	2	1	4	97	1	0	0	2	1		3	1	2	1	1		0	39		1	32	1		1	2	1416	1415		1	0	2	1	0	0	1	1	1	1	2	0	0	1	1	2	3
	1524925	3	2	1	4	97	1	0	0	2	1		3	1	1	2	1		3								2	1416	1376		40	0	2	1	0	0	1	1	1	1	2	0	0	1	1	1	3
	1524925	2	2	2	4	97	1	0	0	0	3		3	1	1	1	1		0			1	33	1		1	2	1416	1415		1	0	2	1	0	0	0	0	0	2	2	0	0	1	1	1	3
	1524925	2	2	3	0	21	1	0	0	0	4		3	1	1	2	1		2			1	32	0		1	2	1416	1386		30	0	2	2	0	0	0	0	0	3	2	0	0	1	1	1	2
	1524925	3	2	2	1	21	1	0	0	1	3		3	1	4	1	1		0	63		1	11	0		1	2	1416	1405		11	0	2	1	0	0	1	1	1	2	2	0	0	1	1	2	2
	1524925	2	2	2	1	21	1	0	0	2	3		1	1	2	1	1		2	29		1	11	0		1	2	1416	1385		31	0	2	1	0	0	1	1	1	2	1	1	1	1	1	2	2
	1524925	2	2	1	5	21	3	0	0	0	3		1	1	1	1	1		2			0	32	0		0	2	1416	1388		28	0	2	1	0	0	0	0	0	2	1	1	1	2	1	1	2
	1524925	4	2	2	5	21	3	0	0	2	3		1	1	2	2	1		4	41							2	1416	1366		50	0	2	1	0	0	1	1	1	2	1	0	0	2	1	2	2
	1524925	4	2	3	2	21	3	0	0	2	3		1	1	2	1	1		2	50		1	32	0		0	2	1416	1386		30	0	2	2	0	0	1	1	1	2	1	0	0	2	1	2	2
	1453813	2	2	2	1	21	1	0	0	0	3		1	1	2	2	1		0	46		1	25	0		0	2	1416	1412		4	0	2	1	0	0	0	0	0	2	1	0	0	1	1	2	2
	1453813	2	2	2	1	21	1	0	0	0	3		1	1	1	1	1		4								2	1416	1365		51	0	2	1	0	0	0	0	0	2	1	0	0	1	1	1	2
	1453813	2	2	3	0	97	1	0	0	2	5		1	1	2	2	1		3	33							2	1416	1378		38	0	2	2	0	0	1	1	1	3	1	0	0	1	1	2	3
	1453813	3	2	2	2	97	1	0	0	1	2		3	1	2	2	1		1	130		1	24	0		1	2	1416	1401		15	0	2	1	0	0	1	1	1	1	2	0	0	1	1	2	3
	1453813	3	2	1	2	21	1	0	0	1	2		1	1	2	2	1		0	58		1	11	0		1	2	1416	1408		8	0	2	1	0	0	1	1	1	1	1	0	0	1	1	2	2
	1453813	4	2	2	3	21	1	0	0	1	3		1	1	3	1	1		2	92		1	33	1		1	2	1416	1383		33	0	2	1	0	0	1	1	1	2	1	0	0	1	1	2	2
	1453813	4	2	0		21	1	0	0	1	1		1	1	4	1	1		4	35							2	1416	1363		53	0	2	0	0	0	1	1	1	1	1	0	0	1	1	2	2
	1453813	4	2	2	2	21	1	0	0	1	3		4	3	3	1	1		3	101							2	1416	1369		47	0	2	1	0	0	1	1	1	2	0	1	1	1	1	2	2
	1584552	2	2	3	2	21	2	0	0	2	5		3	1	2	2	1		0	54		1	25	0		1	2	1416	1414		2	0	2	2	0	0	1	1	1	3	2	1	1	2	1	2	2
	1584552	2	2	3	2	21	2	0	0	2	5		3	1	1	1	1		4								2	1416	1360		56	0	2	2	0	0	1	1	1	3	2	1	1	2	1	1	2
	1584552	3	2	2	3	97	2	0	0	2	3		1	1	2	2	1		3	20							2	1416	1369		47	0	2	1	0	0	1	1	1	2	1	0	0	2	1	2	3
	1584552	4	2	2	5	21	2	1	0	2	5		3	1	2	2	1		0	71		1	24	1		0	2	1416	1411		5	0	2	1	1	0	1	2	1	3	2	0	0	2	1	2	2
	1584552	3	2	2	4	21	2	0	0	2	4		3	1	1	2	1		4								2	1416	1358		58	0	2	1	0	0	1	1	1	3	2	1	1	2	1	1	2
	1584552	3	2	1	5	21	2	0	0	0	3		1	1	1	2	1		3								2	1416	1373		43	0	2	1	0	0	0	0	0	2	1	0	0	2	1	1	2
	1584552	4	2	2	3	21	2	1	0	2	4	3	1	1	3	1	1		1	117		1	23	1		0	2	1416	1401		15	0	2	1	1	0	1	2	1	3	1	0	0	2	1	2	2
	1341025	1	2	2	4	21	1	0	0	0	3		1	1	1	2	1		1			1	11	0		1	2	1417	1395		22	0	1	1	0	0	0	0	0	2	1	0	0	1	1	1	2
	1341025	3	2	1	5	21	1	0	0	0	1		1	1	4	1	1		0	21		0	11	0		1	2	1417	1414		3	0	2	1	0	0	0	0	0	1	1	1	1	1	1	2	2
	1341025	3	2	1	5	21	1	0	0	0	1		1	1	3	1	1		2	67			11	0			2	1417	1393		24	0	2	1	0	0	0	0	0	1	1	1	1	1	1	2	2
	1341025	1	2	1	5	21	1	0	0	0	1		2	1	2	1	1		1	41		0	11	0		1	2	1417	1396		21	0	1	1	0	0	0	0	0	1	0	1	1	1	1	2	2
	1341025	2	2	1	2	21	1	0	0	0	1		3	1	1	2	1		1			0	11	0		1	2	1417	1405		12	0	2	1	0	0	0	0	0	1	2	0	0	1	1	1	2
	1341025	3	2	2	2	21	1	0	0	0	4		1	1	3	2	1		1	52		1	11	0		1	2	1417	1394		23	0	2	1	0	0	0	0	0	3	1	0	0	1	1	2	2
	1341025	1	2	2	1	21	1	0	0	0	3		3	1	1	1	1		0			0	11	0		1	2	1417	1409		8	0	1	1	0	0	0	0	0	2	2	1	1	1	1	1	2
	1341025	3	2	2	3	21	1	0	0	1	2		1	1	3	1	1		0	71		0	11	0		1	2	1417	1409		8	0	2	1	0	0	1	1	1	1	1	1	1	1	1	2	2
	1341025	5	2	2	0	21	2	0	0	2	3		1	1	5	1	1		4	58							2	1417	1358		59	0	2	1	0	0	1	1	1	2	1	1	1	2	1	2	2
	1341025	3	2	1	1	21	1	0	0	0	1		3	1	5	2	1		0	58		1	11	0		0	2	1417	1407		10	0	2	1	0	0	0	0	0	1	2	1	1	1	1	2	2
	1341025	1	2	2	1	21	1	0	0	1	1		3	1	1	1	1		1			1	33	0		1	2	1417	1400		17	0	1	1	0	0	1	1	1	1	2	0	0	1	1	1	2
	1341025	3	2	1	5	21	1	0	0	0	2		1	1	2	2	1		3	81							2	1417	1378		39	0	2	1	0	0	0	0	0	1	1	0	0	1	1	2	2
	1341025	3	2	2	4	32	1	0	0	2	3		1	1	2	1	1		3	53							2	1417	1380		37	0	2	1	0	0	1	1	1	2	1	1	1	1	1	2	3
	885244	2	2	2	4	21	1	0	0	2	5		1	1	1	2	1		2			1	33	1		1	2	1417	1385		32	0	2	1	0	0	1	1	1	3	1	0	0	1	1	1	2
	885244	2	2	2	4	21	1	0	0	2	5		1	1	2	1	1		3	35							2	1417	1377		40	0	2	1	0	0	1	1	1	3	1	1	1	1	1	2	2
	885244	2	2	2	4	21	1	0	0	0	5		3	1	2	1	1		3	33							2	1417	1369		48	0	2	1	0	0	0	0	0	3	2	0	0	1	1	2	2
	885244	3	2	2	2	97	1	0	0	0	3		4	1	3	1	1		1	35		1	25	0		0	2	1417	1396		21	0	2	1	0	0	0	0	0	2	0	1	1	1	1	2	3
	885244	3	2	2	2	97	1	0	0	0	3		4	1	2	1	0	0		37							2	1417	1361	101	56	1	2	1	0	0	0	0	0	2	0	1	1	1	1	2	3
	885244	2	2	2	5	21	1	0	0	1	5		3	1	1	1	1		3								2	1417	1378		39	0	2	1	0	0	1	1	1	3	2	0	0	1	1	1	2
	885244	4	2	3	2	97	1	1	0	2	5		3	1	4	2	1		1	74		0	33	0		0	2	1417	1401		16	0	2	2	1	0	1	2	1	3	2	1	1	1	1	2	3
	885244	4	2	3	2	97	1	0	0	2	2		3	1	2	1	1		2	43		1	33	1		0	2	1417	1390		27	0	2	2	0	0	1	1	1	1	2	0	0	1	1	2	3
	885244	4	2	2	2	21	1	0	0	2	4		1	1	3	1	1		3	84							2	1417	1375		42	0	2	1	0	0	1	1	1	3	1	0	0	1	1	2	2
	885244	3	2	2	4	21	1	0	0	0	3		1	1	2	1	1		3	40							2	1417	1373		44	0	2	1	0	0	0	0	0	2	1	1	1	1	1	2	2
	1351009	4	2	3	2	97	1	0	0	2	4		1	1	3	2	1		2	12		1	11	0		1	2	1416	1386		30	0	2	2	0	0	1	1	1	3	1	0	0	1	1	2	3
	1351009	4	2	3	2	97	1	0	0	2	4		1	1	2	1	0	0		32							2	1416	1373	102	43	1	2	2	0	0	1	1	1	3	1	0	0	1	1	2	3
	1351009	4	2	2	2	21	1	1	0	1	3		2	1	3	1	1		4	22							2	1417	1368		49	0	2	1	1	0	1	2	1	2	0	0	0	1	1	2	2
	1351009	2	2	2	4	21	1	0	0	0	2		3	1	2	2	1		4	37							2	1416	1359		57	0	2	1	0	0	0	0	0	1	2	0	0	1	1	2	2
	1351009	3	2	3	4	21	1	2	2	0	4		1	1	2	2	1		1	30		1	11	0		1	2	1416	1393		23	0	2	2	1	1	0	2	1	3	1	0	0	1	1	2	2
	1351009	3	2	3	4	21	1	2	2	0	4		1	1	1	2	1		4								2	1416	1363		53	0	2	2	1	1	0	2	1	3	1	0	0	1	1	1	2
	1351009	2	2	2	3	21	1	0	0	2	3		1	1	2	1	1		2	76		1	24	0		0	2	1416	1385		31	0	2	1	0	0	1	1	1	2	1	0	0	1	1	2	2
	1351009	3	2	3	4	21	1	1	0	2	4		1	1	2	2	1		0	60		1	32	0		1	2	1416	1414		2	0	2	2	1	0	1	2	1	3	1	1	1	1	1	2	2
	1351009	3	2	2	4	21	1	0	0	0	3		1	1	3	1	1		0	76		1	11	0		1	2	1416	1415		1	0	2	1	0	0	0	0	0	2	1	0	0	1	1	2	2
	1351009	2	2	3	0	21	1	0	0	0	3		3	1	1	2	1		1			1	11	0		1	2	1416	1397		19	0	2	2	0	0	0	0	0	2	2	0	0	1	1	1	2
	1351009	3	2	2	4	21	1	0	0	2	5		1	1	2	1	1		4	30							2	1417	1362		55	0	2	1	0	0	1	1	1	3	1	0	0	1	1	2	2
	1351009	2	2	2	2	21	1	0	0	0	4		3	1	1	1	1		0			1	11	0		1	2	1416	1413		3	0	2	1	0	0	0	0	0	3	2	0	0	1	1	1	2
	1351009	3	2	1	4	21	1	0	0	0	2		3	1	3	1	1		0	46		0	11	0		1	2	1417	1406		11	0	2	1	0	0	0	0	0	1	2	1	1	1	1	2	2
	1351009	3	2	1	4	21	1	0	0	0	2		3	1	2	1	1		4	20							2	1417	1359		58	0	2	1	0	0	0	0	0	1	2	1	1	1	1	2	2
	1351009	2	2	2	3	21	1	0	0	1	2		3	1	1	1	1		4								2	1417	1366		51	0	2	1	0	0	1	1	1	1	2	0	0	1	1	1	2
	1351009	2	2	3	2	21	1	0	0	2	5		3	1	1	2	1		3								2	1416	1380		36	0	2	2	0	0	1	1	1	3	2	0	0	1	1	1	2
	1351009	5	2	3	7	21	1	2	0	2	3		3	1	4	1	1		0	65		1	32	0		1	2	1417	1405		12	0	2	2	1	0	1	2	1	2	2	1	1	1	1	2	2
	1351009	2	2	1	4	21	1	0	0	0	2		1	1	2	2	1		2	36		1	11	0		1	2	1417	1388		29	0	2	1	0	0	0	0	0	1	1	1	1	1	1	2	2
	1375119	3	2	1	4	21	1	0	0	0	4		2	1	2	2	1		3	72							2	1416	1376		40	0	2	1	0	0	0	0	0	3	0	0	0	1	1	2	2
	1375119	3	2	3	6	21	1	2	0	2	5		1	1	2	2	1		4	37							2	1416	1364		52	0	2	2	1	0	1	2	1	3	1	0	0	1	1	2	2
	1375119	2	2	2	0	21	1	0	0	0	5		2	1	1	2	1		0			1	36	0		1	2	1416	1406		10	0	2	1	0	0	0	0	0	3	0	0	0	1	1	1	2
	1375119	2	2	1	4	21	1	0	0	0	4		1	1	1	1	1		3								2	1416	1379		37	0	2	1	0	0	0	0	0	3	1	0	0	1	1	1	2
	1375119	1	2	2	3	21	1	0	0	2	4		1	1	1	2	1		0			1	11	0		0	2	1416	1410		6	0	1	1	0	0	1	1	1	3	1	0	0	1	1	1	2
	1375119	1	2	3	2	21	1	0	0	2	5		1	1	1	2	1		0			1	31	1		0	2	1416	1411		5	0	1	2	0	0	1	1	1	3	1	0	0	1	1	1	2
	1375119	2	2	2	2	21	1	0	0	2	3		1	1	2	2	1		4	44							2	1416	1361		55	0	2	1	0	0	1	1	1	2	1	0	0	1	1	2	2
	1375119	2	2	2	2	21	1	0	0	2	5		1	1	1	1	1		1			1	11	0		1	2	1416	1398		18	0	2	1	0	0	1	1	1	3	1	0	0	1	1	1	2
	1375119	2	2	3	2	21	1	1	0	2	5		1	1	1	2	1		2			1	36	1		0	2	1416	1382		34	0	2	2	1	0	1	2	1	3	1	0	0	1	1	1	2
	1375119	4	2	3	0	21	1	1	0	2	5		1	1	1	1	1		1			1	21	0		0	2	1416	1393		23	0	2	2	1	0	1	2	1	3	1	0	0	1	1	1	2
	1375119	1	2	1	4	21	1	0	0	2	4		1	1	1	1	1		2			1	11	0		0	2	1416	1390		26	0	1	1	0	0	1	1	1	3	1	0	0	1	1	1	2
	1375119	3	2	2	2	21	1	0	0	2	4		1	1	2	1	1		1	57		1	24	0		0	2	1416	1395		21	0	2	1	0	0	1	1	1	3	1	0	0	1	1	2	2
	993592	5	2	1	5	21	2	0	0	0	1		3	1	3	1	1		1	81		1	11	0		1	2	1416	1392		24	0	2	1	0	0	0	0	0	1	2	0	0	2	1	2	2
	993592	4	2	1	4	21	1	0	0	1	1		1	1	3	1	1		2	51		1	32	1		0	2	1416	1391		25	0	2	1	0	0	1	1	1	1	1	1	1	1	1	2	2
	993592	2	2	1	1	97	1	0	0	2	2		1	1	2	1	1		3	54							2	1416	1379		37	0	2	1	0	0	1	1	1	1	1	1	1	1	1	2	3
	993592	4	2	3	0	21	1	0	0	0	3		2	1	4	1	1		2	41		0	11	0		1	2	1416	1389		27	0	2	2	0	0	0	0	0	2	0	0	0	1	1	2	2
	993592	2	2	2	3	21	1	0	0	0	3		3	1	1	1	1		4								2	1416	1360		56	0	2	1	0	0	0	0	0	2	2	0	0	1	1	1	2
	993592	3	2	2	3	21	1	0	0	0	4		1	1	3	1	1		2	65		1	11	0		1	2	1416	1391		25	0	2	1	0	0	0	0	0	3	1	0	0	1	1	2	2
	993592	2	2	2	5	21	1	0	0	0	2		3	1	1	1	1		2			0	11	0		1	2	1416	1389		27	0	2	1	0	0	0	0	0	1	2	1	1	1	1	1	2
	993592	3	2	1	2	21	1	0	0	0	1		1	1	3	2	0	0		41		0	11	0		1	2	1416	1407	104	9	1	2	1	0	0	0	0	0	1	1	1	1	1	1	2	2
	993592	3	2	1	2	21	1	0	0	0	1		1	1	2	1	1		4	44							2	1416	1366		50	0	2	1	0	0	0	0	0	1	1	1	1	1	1	2	2
	993592	3	2	2	4	21	1	0	0	1	3		3	1	3	1	1		1	44		1	33	1		1	2	1416	1398		18	0	2	1	0	0	1	1	1	2	2	0	0	1	1	2	2
	993592	3	2	2	4	21	1	0	0	2	2		3	1	3	1	1		1	37		1	11	0		0	2	1416	1392		24	0	2	1	0	0	1	1	1	1	2	0	0	1	1	2	2
	993592	1	2	2	4	12	1	0	0	0	4		3	1	2	1	1		0	33		1	33	1		0	2	1416	1407		9	0	1	1	0	0	0	0	0	3	2	0	0	1	1	2	1
	993592	1	2	2	4	12	1	0	0	0	4		3	1	1	1	1		3								2	1416	1373		43	0	1	1	0	0	0	0	0	3	2	0	0	1	1	1	1
	1341025	2	2	3	2	97	1	2	0	2	2		3	1	1	2	1		0			1	11	0		1	2	1416	1412		4	0	2	2	1	0	1	2	1	1	2	0	0	1	1	1	3
	1341025	2	2	1	4	21	1	0	2	1	1		3	1	3	1	1		0	35		0	11	0		1	2	1416	1405		11	0	2	1	0	1	1	2	1	1	2	0	0	1	1	2	2
	1341025	2	2	1	4	21	1	0	2	1	1		3	1	2	2	1		3	36							2	1416	1369		47	0	2	1	0	1	1	2	1	1	2	0	0	1	1	2	2
	1341025	3	2	2	1	21	1	0	0	0	1	2	1	1	2	2	1		3	50							2	1416	1378		38	0	2	1	0	0	0	0	0	1	1	0	0	1	1	2	2
	1341025	2	2	2	2	21	1	0	0	0	2		3	1	1	1	1		2			1	11	0		1	2	1416	1385		31	0	2	1	0	0	0	0	0	1	2	1	1	1	1	1	2
	1341025	2	2	2	2	21	1	0	0	1	3		1	1	1	2	1		3								2	1416	1376		40	0	2	1	0	0	1	1	1	2	1	1	1	1	1	1	2
	1341025	2	2	2	5	21	1	0	0	1	3		3	1	1	2	1		1			1	32	1		1	2	1416	1393		23	0	2	1	0	0	1	1	1	2	2	1	1	1	1	1	2
	1341025	1	2	1	5	97	1	0	0	0	2		3	1	1	2	1		1			1	41	0		1	2	1416	1395		21	0	1	1	0	0	0	0	0	1	2	0	0	1	1	1	3
	1341025	3	2	2	2	21	1	0	0	2	2		1	1	2	1	1		3	64							2	1416	1368		48	0	2	1	0	0	1	1	1	1	1	0	0	1	1	2	2
	1341025	4	2	2	5	21	1	0	0	2	5		3	1	4	2	1		2	23		1	33	1		1	2	1416	1385		31	0	2	1	0	0	1	1	1	3	2	0	0	1	1	2	2
	1341025	4	2	2	5	21	1	0	0	2	5		3	1	3	2	1		4	109							2	1416	1361		55	0	2	1	0	0	1	1	1	3	2	0	0	1	1	2	2
	1341025	2	2	2	0	21	1	0	0	2	5		3	1	1	2	1		3								2	1416	1378		38	0	2	1	0	0	1	1	1	3	2	0	0	1	1	1	2
	1341025	1	2	2	3	21	1	0	0	2	2		1	1	1	1	1		0			1	11	0		1	2	1416	1411		5	0	1	1	0	0	1	1	1	1	1	0	0	1	1	1	2
	1341025	2	2	2	1	97	1	0	0	2	2		3	1	1	1	1		3								2	1416	1373		43	0	2	1	0	0	1	1	1	1	2	0	0	1	1	1	3
	1341025	3	2	2	2	21	1	0	0	2	2	4	1	1	4	1	1		3	72							2	1416	1379		37	0	2	1	0	0	1	1	1	1	1	0	0	1	1	2	2
	1341025	1	2	1	3	21	1	0	0	2	3		4	5	1	1	1		3								2	1416	1374		42	0	1	1	0	0	1	1	1	2	0	1	1	1	1	1	2
	1341025	3	2	1	5	21	1	0	0	2	3		3	1	3	2	1		3	113							2	1416	1377		39	0	2	1	0	0	1	1	1	2	2	1	1	1	1	2	2
	1496341	1	2	2	4	21	1	1	0	0	3		3	1	1	1	1		1			1	11	0		1	2	1415	1397		18	0	1	1	1	0	0	1	1	2	2	1	1	1	1	1	2
	1496341	2	2	2	4	97	1	0	0	1	3		1	1	2	2	1		0	59		0	11	0		1	2	1415	1410		5	0	2	1	0	0	1	1	1	2	1	0	0	1	1	2	3
	1496341	4	2	2	2	21	1	0	0	1	3		1	1	3	1	1		2	124		1	33	1		1	2	1415	1382		33	0	2	1	0	0	1	1	1	2	1	1	1	1	1	2	2
	1496341	1	2	2	2	97	1	0	0	2	3		3	1	1	2	1		2			1	11	0		0	2	1415	1380		35	0	1	1	0	0	1	1	1	2	2	0	0	1	1	1	3
	1496341	3	2	2	3	21	1	0	0	2	3		3	1	3	2	1		0	73		1	11	0		1	2	1415	1415		0	0	2	1	0	0	1	1	1	2	2	0	0	1	1	2	2
	1496341	3	2	1	4	21	1	0	0	1	3		1	1	3	1	1		1	69		1	33	1		0	2	1415	1397		18	0	2	1	0	0	1	1	1	2	1	0	0	1	1	2	2
	1496341	4	2	2	4	21	1	0	0	2	3		3	1	3	2	1		4	103							2	1415	1363		52	0	2	1	0	0	1	1	1	2	2	0	0	1	1	2	2
	1496341	1	2	2	5	21	1	0	0	2	3		3	1	2	1	1		0	13		1	32	1		1	2	1415	1411		4	0	1	1	0	0	1	1	1	2	2	0	0	1	1	2	2
	1496341	1	2	2	5	21	1	0	0	2	3		3	1	1	1	1		1				32	1			2	1415	1398		17	0	1	1	0	0	1	1	1	2	2	0	0	1	1	1	2
	1439518	2	2	3	0	21	1	0	0	0	5		3	1	1	1	1		2			1	32	0		0	2	1416	1387		29	0	2	2	0	0	0	0	0	3	2	0	0	1	1	1	2
	1439518	4	2	2	3	21	1	0	0	1	3		1	1	3	2	1		3	116							2	1416	1368		48	0	2	1	0	0	1	1	1	2	1	1	1	1	1	2	2
	1439518	3	2	2	4	21	1	0	0	0	2		3	1	2	1	1		1	92		1	23	1		1	2	1416	1403		13	0	2	1	0	0	0	0	0	1	2	0	0	1	1	2	2
	1439518	4	2	2	3	21	1	0	0	0	5		3	1	2	1	1		4	116							2	1416	1365		51	0	2	1	0	0	0	0	0	3	2	0	0	1	1	2	2
	1439518	3	2	2	3	21	1	0	0	0	4		3	1	3	1	1		1	56		1	11	0		1	2	1416	1395		21	0	2	1	0	0	0	0	0	3	2	0	0	1	1	2	2
	1439518	1	2	3	0	21	1	0	1	2	5		1	1	1	1	1		0			1	33	0		1	2	1416	1412		4	0	1	2	0	1	1	2	1	3	1	0	0	1	1	1	2
	1439518	4	2	2	4	97	1	0	0	1	5		3	1	2	1	1		3	33							2	1416	1372		44	0	2	1	0	0	1	1	1	3	2	1	1	1	1	2	3
	1439518	4	2	3	0	21	1	0	0	0	1		3	1	4	2	1		0	44		1	11	0		1	2	1416	1415		1	0	2	2	0	0	0	0	0	1	2	1	1	1	1	2	2
	1439518	4	2	3	0	21	1	0	0	0	1		3	1	3	1	1		3	59							2	1416	1370		46	0	2	2	0	0	0	0	0	1	2	1	1	1	1	2	2
	1439518	2	2	2	3	21	1	0	0	0	4		3	1	1	2	1		3								2	1416	1376		40	0	2	1	0	0	0	0	0	3	2	0	0	1	1	1	2
	1439518	2	2	3	2	21	1	1	0	2	4		1	1	1	1	1		1			1	32	1		1	2	1416	1399		17	0	2	2	1	0	1	2	1	3	1	0	0	1	1	1	2
	1439518	3	2	3	2	21	1	0	0	2	4		3	1	2	1	1		1	101		1	33	0		1	2	1416	1401		15	0	2	2	0	0	1	1	1	3	2	0	0	1	1	2	2
	1400283	1	2	2	2	97	1	0	1	1	5		3	1	2	1	1		3	11							2	1415	1370		45	0	1	1	0	1	1	2	1	3	2	0	0	1	1	2	3
	1400283	1	2	2	2	97	1	0	1	1	5		3	1	1	1	0	0									2	1415	1359	120	56	1	1	1	0	1	1	2	1	3	2	0	0	1	1	1	3
	1400283	3	2	2	3	21	1	0	0	2	4		3	1	3	2	1		2	72		1	33	0		0	2	1415	1383		32	0	2	1	0	0	1	1	1	3	2	1	1	1	1	2	2
	1400283	4	2	2	4	21	1	0	0	0	5		2	1	4	1	1		0	46		1	11	0		1	2	1415	1410		5	0	2	1	0	0	0	0	0	3	0	0	0	1	1	2	2
	1400283	4	2	2	4	21	1	0	0	0	5		2	1	3	2	1		4	69							2	1415	1364		51	0	2	1	0	0	0	0	0	3	0	0	0	1	1	2	2
	1400283	4	2	3	2	21	1	0	0	2	2		1	1	2	1	1		1	145		1	32	1		1	2	1415	1402		13	0	2	2	0	0	1	1	1	1	1	0	0	1	1	2	2
	1400283	2	2	2	1	21	1	0	0	2	3		3	1	1	2	1		4								2	1415	1355		60	0	2	1	0	0	1	1	1	2	2	0	0	1	1	1	2
	1400283	5	2	2	2	21	1	0	0	1	4		2	1	3	2	1		1	62		1	41	1		1	2	1415	1395		20	0	2	1	0	0	1	1	1	3	0	0	0	1	1	2	2
	1400283	3	2	2	5	97	1	0	0	0	3		3	1	3	2	1		0	48		1	11	0		0	2	1415	1414		1	0	2	1	0	0	0	0	0	2	2	0	0	1	1	2	3
	1400283	3	2	2	5	97	1	0	0	0	3		3	1	2	1	1		4	37							2	1415	1366		49	0	2	1	0	0	0	0	0	2	2	0	0	1	1	2	3
	1455435	2	2	2	3	21	1	0	0	2	5		3	1	3	1	1		2	66		1	11	0		1	2	1415	1381		34	0	2	1	0	0	1	1	1	3	2	0	0	1	1	2	2
	1455435	1	2	2	2	21	1	1	1	2	4		1	1	1	1	1		4								2	1415	1366		49	0	1	1	1	1	1	3	1	3	1	0	0	1	1	1	2
	1455435	2	2	2	3	21	1	0	0	2	4		1	1	2	1	1		3	27							2	1415	1375		40	0	2	1	0	0	1	1	1	3	1	0	0	1	1	2	2
	1455435	4	2	2	3	21	1	0	0	2	4		3	1	3	2	1		2	71		1	25	1		0	2	1415	1380		35	0	2	1	0	0	1	1	1	3	2	0	0	1	1	2	2
	1455435	2	2	2	5	21	1	0	0	2	5		3	1	2	1	1		1	31		1	32	1		0	2	1415	1400		15	0	2	1	0	0	1	1	1	3	2	0	0	1	1	2	2
	1455435	2	2	2	5	21	1	0	0	2	5		3	1	1	2	1		3								2	1415	1369		46	0	2	1	0	0	1	1	1	3	2	0	0	1	1	1	2
	1455435	1	2	2	3	97	1	0	0	2	3		3	1	1	1	1		0			1	25	0		0	2	1415	1409		6	0	1	1	0	0	1	1	1	2	2	0	0	1	1	1	3
	1455435	1	2	2	3	21	1	0	0	2	5		1	1	1	1	1		1			1	32	1		0	2	1415	1392		23	0	1	1	0	0	1	1	1	3	1	0	0	1	1	1	2
	1455435	6	2	1	2	21	1	0	0	2	3		4	1	3	2	1		3	126							2	1415	1369		46	0	2	1	0	0	1	1	1	2	0	0	0	1	1	2	2
	1455435	5	2	1	5	21	1	0	0	2	5		3	1	4	2	1		2	44		1	11	0		0	2	1415	1389		26	0	2	1	0	0	1	1	1	3	2	0	0	1	1	2	2
	1455435	4	2	2	4	21	1	0	0	0	3		3	1	3	2	1		0	94		1	11	0		1	2	1415	1408		7	0	2	1	0	0	0	0	0	2	2	0	0	1	1	2	2
	1455435	4	2	2	4	21	1	0	0	1	5		1	1	2	1	1		4	40							2	1415	1364		51	0	2	1	0	0	1	1	1	3	1	0	0	1	1	2	2
	1455435	1	2	2	3	21	1	0	0	2	4		3	1	2	2	1		0	44		1	11	0		0	2	1415	1414		1	0	1	1	0	0	1	1	1	3	2	0	0	1	1	2	2
	1455435	1	2	2	3	21	1	0	0	2	4		3	1	1	2	1		3								2	1415	1369		46	0	1	1	0	0	1	1	1	3	2	0	0	1	1	1	2
	1455435	1	2	2	2	97	1	0	1	2	4		1	1	1	1	1		0			1	33	1		1	2	1415	1408		7	0	1	1	0	1	1	2	1	3	1	0	0	1	1	1	3
	1455435	4	2	2	5	21	1	0	0	2	5		3	1	3	1	1		4	107							2	1415	1363		52	0	2	1	0	0	1	1	1	3	2	0	0	1	1	2	2
	1055286	2	2	3	2	21	1	0	0	0	1		3	1	1	1	1		1			1	33	1		0	2	1415	1392		23	0	2	2	0	0	0	0	0	1	2	0	0	1	1	1	2
	1055286	3	2	2	3	21	1	0	0	0	1		1	1	2	2	1		0	72		1	11	0		0	2	1415	1406		9	0	2	1	0	0	0	0	0	1	1	0	0	1	1	2	2
	1055286	3	2	2	2	21	1	0	0	2	2		1	1	2	2	1		3	57							2	1415	1367		48	0	2	1	0	0	1	1	1	1	1	1	1	1	1	2	2
	1055286	2	2	2	0	21	1	0	0	2	2		1	1	2	1	1		0	31		1	11	0		1	2	1415	1408		7	0	2	1	0	0	1	1	1	1	1	0	0	1	1	2	2
	1055286	2	2	2	0	21	1	0	0	2	2		1	1	1	1	1		3								2	1415	1376		39	0	2	1	0	0	1	1	1	1	1	0	0	1	1	1	2
	1055286	5	2	1	5	21	1	0	0	2	5		1	1	4	1	1		2	67		1	33	1		0	2	1415	1388		27	0	2	1	0	0	1	1	1	3	1	1	1	1	1	2	2
	1055286	3	2	2	4	21	1	0	0	1	4		2	1	3	1	1		0	63		1	11	0		1	2	1415	1405		10	0	2	1	0	0	1	1	1	3	0	1	1	1	1	2	2
	1055286	3	2	2	5	97	1	0	2	2	2		1	1	2	2	1		1	35		1	32	1		1	2	1415	1402		13	0	2	1	0	1	1	2	1	1	1	0	0	1	1	2	3
	1055286	3	2	2	5	97	1	0	2	2	2		1	1	1	2	1		4								2	1415	1367		48	0	2	1	0	1	1	2	1	1	1	0	0	1	1	1	3
	1055286	2	2	1	4	21	1	0	0	2	5		3	1	3	1	1		0	28		1	33	1		1	2	1415	1412		3	0	2	1	0	0	1	1	1	3	2	0	0	1	1	2	2
	1055286	2	2	1	4	21	1	0	0	2	5		3	1	2	1	1		2	50			11	0			2	1415	1384		31	0	2	1	0	0	1	1	1	3	2	0	0	1	1	2	2
	1055286	4	2	1	5	21	1	0	0	2	3		2	1	3	2	1		2	62		1	11	0		1	2	1415	1383		32	0	2	1	0	0	1	1	1	2	0	1	1	1	1	2	2
	1055286	1	2	1	5	21	1	0	0	2	4		1	1	1	2	1		3								2	1415	1368		47	0	1	1	0	0	1	1	1	3	1	0	0	1	1	1	2
	1055286	2	2	3	2	21	1	1	0	2	4		1	1	1	1	1		1			1	32	1		1	2	1415	1397		18	0	2	2	1	0	1	2	1	3	1	0	0	1	1	1	2
	1055286	1	2	3	0	21	1	0	0	2	4		3	1	1	2	1		0			1	32	1		0	2	1415	1404		11	0	1	2	0	0	1	1	1	3	2	0	0	1	1	1	2
	1055286	4	2	2	2	21	1	0	0	2	3		3	1	2	1	1		0	133		1	32	1		1	2	1415	1408		7	0	2	1	0	0	1	1	1	2	2	1	1	1	1	2	2
	1055286	4	2	2	2	21	1	0	0	1	2		1	1	4	2	1		1	90		0	11	0		1	2	1415	1399		16	0	2	1	0	0	1	1	1	1	1	1	1	1	1	2	2
	1055286	2	2	2	3	97	1	0	0	2	3		3	1	1	1	1		0			1	32	1		0	2	1415	1413		2	0	2	1	0	0	1	1	1	2	2	0	0	1	1	1	3
	1055286	3	2	2	4	21	1	0	0	1	3		3	1	3	2	1		4	39							2	1415	1366		49	0	2	1	0	0	1	1	1	2	2	1	1	1	1	2	2
	1055286	1	2	3	0	21	1	0	0	2	3		3	1	1	2	1		0			1	21	1		0	2	1415	1415		0	0	1	2	0	0	1	1	1	2	2	0	0	1	1	1	2
	1386483	6	2	0		21	1	0	0	0	3		1	1	7	2	1		3	90							2	1415	1376		39	0	2	0	0	0	0	0	0	2	1	1	1	1	1	2	2
	1386483	3	2	2	2	21	1	0	0	2	4		1	1	3	1	1		3	23							2	1415	1373		42	0	2	1	0	0	1	1	1	3	1	0	0	1	1	2	2
	1386483	1	2	1	2	21	1	0	0	0	4		1	1	1	1	1		3								2	1415	1377		38	0	1	1	0	0	0	0	0	3	1	0	0	1	1	1	2
	1386483	1	2	1	5	21	1	0	0	2	3		1	1	1	1	1		1			1	11	0		1	2	1415	1395		20	0	1	1	0	0	1	1	1	2	1	0	0	1	1	1	2
	1386483	3	2	0		21	1	0	0	2	3		1	1	2	1	1		2	29		1	23	1		0	2	1415	1385		30	0	2	0	0	0	1	1	1	2	1	0	0	1	1	2	2
	1386483	3	2	0		21	1	0	0	2	3		1	1	1	2	0	0									2	1415	1356	100	59	1	2	0	0	0	1	1	1	2	1	0	0	1	1	1	2
	1386483	1	2	2	3	21	1	0	0	2	5		1	1	1	2	1		1			1	32	0		0	2	1415	1395		20	0	1	1	0	0	1	1	1	3	1	0	0	1	1	1	2
	1386483	1	2	2	5	97	1	0	0	2	5		3	1	1	1	1		0			1	32	1		0	2	1415	1409		6	0	1	1	0	0	1	1	1	3	2	0	0	1	1	1	3
	1386483	2	2	2	1	21	1	0	0	2	4		1	1	2	2	1		4	55							2	1415	1364		51	0	2	1	0	0	1	1	1	3	1	0	0	1	1	2	2
	1386483	3	2	2	3	21	1	0	0	2	4		1	1	2	2	1		2	95		0	11	0		0	2	1415	1386		29	0	2	1	0	0	1	1	1	3	1	0	0	1	1	2	2
	1386483	2	2	3	0	21	2	1	1	2	3		1	1	1	2	1		3								2	1415	1371		44	0	2	2	1	1	1	3	1	2	1	1	1	2	1	1	2
	1386483	2	2	1	5	21	1	0	0	2	4		1	1	1	1	1		0			1	11	0		0	2	1415	1405		10	0	2	1	0	0	1	1	1	3	1	0	0	1	1	1	2
	1373291	3	2	2	3	21	1	0	0	2	2		3	1	1	2	1		3								2	1415	1377		38	0	2	1	0	0	1	1	1	1	2	0	0	1	1	1	2
	1373291	2	2	2	3	21	1	1	0	2	4		1	1	2	2	1		0	58		1	11	0		0	2	1415	1404		11	0	2	1	1	0	1	2	1	3	1	0	0	1	1	2	2
	1373291	3	2	2	1	97	1	0	0	0	3		3	1	3	2	1		0	59		0	11	0		1	2	1415	1413		2	0	2	1	0	0	0	0	0	2	2	0	0	1	1	2	3
	1373291	3	2	2	4	21	1	0	0	2	4		1	1	2	2	1		2	65		1	11	0		1	2	1415	1385		30	0	2	1	0	0	1	1	1	3	1	0	0	1	1	2	2
	1373291	3	2	2	2	97	1	0	0	2	4		3	1	2	2	1		3	64							2	1415	1369		46	0	2	1	0	0	1	1	1	3	2	0	0	1	1	2	3
	1373291	2	2	2	4	21	1	0	0	2	2		1	1	2	1	1		3	51							2	1415	1371		44	0	2	1	0	0	1	1	1	1	1	0	0	1	1	2	2
	1373291	2	2	3	3	97	1	2	0	2	5		3	1	1	2	1		3								2	1415	1375		40	0	2	2	1	0	1	2	1	3	2	0	0	1	1	1	3
	1373291	2	2	1	4	97	1	0	0	2	1		1	1	1	1	1		0			1	11	0		1	2	1415	1405		10	0	2	1	0	0	1	1	1	1	1	0	0	1	1	1	3
	1373291	2	2	2	3	21	1	0	0	1	2		4	1	2	1	1		0	42		1	11	0		1	2	1415	1408		7	0	2	1	0	0	1	1	1	1	0	0	0	1	1	2	2
	1373291	2	2	2	3	21	1	0	0	1	2		4	1	1	2	1		4								2	1415	1365		50	0	2	1	0	0	1	1	1	1	0	0	0	1	1	1	2
	1373291	2	2	2	0	21	1	1	0	0	3		4	5	1	2	1		4								2	1415	1360		55	0	2	1	1	0	0	1	1	2	0	0	0	1	1	1	2
	1373291	2	2	2	2	21	1	0	0	0	3		2	1	2	1	1		1	11		1	11	0		1	2	1415	1401		14	0	2	1	0	0	0	0	0	2	0	0	0	1	1	2	2
	1373291	2	2	2	2	21	1	0	0	0	3		2	1	1	1	0	0					11	0			2	1415	1389	102	26	1	2	1	0	0	0	0	0	2	0	0	0	1	1	1	2
	1373291	3	2	1	5	97	1	0	0	0	3		2	1	3	1	1		4	56							2	1415	1365		50	0	2	1	0	0	0	0	0	2	0	0	0	1	1	2	3
	1373291	2	2	2	2	21	1	2	0	2	4		2	1	1	2	1		2			1	11	0		0	2	1415	1388		27	0	2	1	1	0	1	2	1	3	0	0	0	1	1	1	2
	1479001	2	2	2	1	97	1	0	0	2	3		1	1	1	1	1		3								2	1415	1374		41	0	2	1	0	0	1	1	1	2	1	0	0	1	1	1	3
	1479001	2	2	3	2	21	1	1	0	1	5		3	1	1	1	1		3								2	1415	1378		37	0	2	2	1	0	1	2	1	3	2	0	0	1	1	1	2
	1479001	3	2	2	4	21	1	0	0	2	5		3	1	2	1	1		4	50							2	1415	1356		59	0	2	1	0	0	1	1	1	3	2	1	1	1	1	2	2
	1479001	5	2	2	4	21	1	0	0	1	4		1	1	4	1	1		4	42							2	1415	1366		49	0	2	1	0	0	1	1	1	3	1	1	1	1	1	2	2
	1479001	4	2	1	5	21	1	0	0	2	3		1	1	4	2	1		4	24							2	1415	1356		59	0	2	1	0	0	1	1	1	2	1	0	0	1	1	2	2
	1479001	3	2	2	3	21	1	0	0	2	5	3	1	1	3	1	1		0	102		1	32	1		0	2	1415	1415		0	0	2	1	0	0	1	1	1	3	1	0	0	1	1	2	2
	1479001	2	2	3	2	97	1	0	0	2	5		1	1	1	1	1		1			1	11	0		0	2	1415	1398		17	0	2	2	0	0	1	1	1	3	1	0	0	1	1	1	3
	1479001	3	2	3	6	97	1	0	0	2	5		2	1	1	2	1		4								2	1415	1355		60	0	2	2	0	0	1	1	1	3	0	0	0	1	1	1	3
	1479001	2	2	3	2	97	1	1	1	2	5		4	1	1	2	1		1			1	32	0		0	2	1415	1400		15	0	2	2	1	1	1	3	1	3	0	0	0	1	1	1	3
	1479001	2	2	2	0	21	1	0	0	2	3		3	1	1	1	1		3								2	1415	1374		41	0	2	1	0	0	1	1	1	2	2	0	0	1	1	1	2
	1479001	5	2	1	3	21	1	0	0	2	4		1	1	5	1	1		2	48		1	11	0		0	2	1415	1379		36	0	2	1	0	0	1	1	1	3	1	0	0	1	1	2	2
	809501	2	2	2	5	21	2	0	2	2	4		1	1	1	2	1		3								2	1415	1377		38	0	2	1	0	1	1	2	1	3	1	0	0	2	1	1	2
	809501	2	2	2	1	21	2	0	0	2	4		1	1	1	2	1		1			1	33	1		1	2	1415	1395		20	0	2	1	0	0	1	1	1	3	1	0	0	2	1	1	2
	809501	2	2	2	4	21	2	1	0	2	4		3	1	1	1	1		2			1	32	1		0	2	1415	1388		27	0	2	1	1	0	1	2	1	3	2	0	0	2	1	1	2
	809501	4	2	2	5	21	1	0	0	1	4		1	1	2	2	1		4	75							2	1415	1357		58	0	2	1	0	0	1	1	1	3	1	0	0	1	1	2	2
	809501	2	2	2	5	97	2	0	0	2	3		3	1	1	2	1		3								2	1415	1372		43	0	2	1	0	0	1	1	1	2	2	0	0	2	1	1	3
	809501	3	2	1	5	21	1	0	0	0	1		3	1	4	1	1		1	54		0	11	0		1	2	1415	1399		16	0	2	1	0	0	0	0	0	1	2	1	1	1	1	2	2
	809501	4	2	1	4	21	1	0	0	0	1		3	1	3	2	1		4	44							2	1416	1363		53	0	2	1	0	0	0	0	0	1	2	0	0	1	1	2	2
	809501	1	2	3	0	21	1	0	0	1	3		1	1	1	2	1		2			1	32	1		0	2	1415	1389		26	0	1	2	0	0	1	1	1	2	1	0	0	1	1	1	2
	809501	1	2	2	4	21	1	0	0	2	4		2	1	1	1	1		1			1	11	0		1	2	1415	1396		19	0	1	1	0	0	1	1	1	3	0	0	0	1	1	1	2
	809501	2	2	2	1	21	1	0	0	1	4		3	1	1	1	1		4								2	1415	1367		48	0	2	1	0	0	1	1	1	3	2	0	0	1	1	1	2
	809501	4	2	1	5	21	2	0	0	0	1		2	1	5	1	1		2	30		1	32	0		0	2	1415	1384		31	0	2	1	0	0	0	0	0	1	0	1	1	2	1	2	2
	809501	2	2	3	0	21	1	0	0	0	4		3	1	3	2	1		1	14		1	11	0		1	2	1415	1401		14	0	2	2	0	0	0	0	0	3	2	1	1	1	1	2	2
	809501	2	2	3	0	21	1	0	0	0	4		3	1	2	1	0	0		29			11	0			2	1415	1387	100	28	1	2	2	0	0	0	0	0	3	2	1	1	1	1	2	2
	809501	2	2	3	0	21	1	0	0	0	4		3	1	1	1	1		4								2	1415	1357		58	0	2	2	0	0	0	0	0	3	2	1	1	1	1	1	2
	809501	2	2	2	3	21	2	0	0	2	4		1	1	1	1	1		1			1	24	1		0	2	1415	1397		18	0	2	1	0	0	1	1	1	3	1	0	0	2	1	1	2
	809501	3	2	2	2	21	1	0	0	0	4		3	1	4	2	1		0	37		1	32	1		1	2	1415	1412		3	0	2	1	0	0	0	0	0	3	2	0	0	1	1	2	2
	809501	3	2	2	2	21	1	0	0	0	4		3	1	3	2	1		0	37			32	1			2	1415	1412		3	0	2	1	0	0	0	0	0	3	2	0	0	1	1	2	2
	809501	3	2	2	2	21	1	0	0	0	4		3	1	2	1	1		3	56							2	1415	1375		40	0	2	1	0	0	0	0	0	3	2	0	0	1	1	2	2
	1383236	2	2	1	5	21	1	0	0	1	2		3	1	2	2	1		0	31		1	25	0		0	2	1416	1411		5	0	2	1	0	0	1	1	1	1	2	1	1	1	1	2	2
	1383236	2	2	1	5	21	1	0	0	1	2		3	1	1	1	1		3								2	1416	1380		36	0	2	1	0	0	1	1	1	1	2	1	1	1	1	1	2
	1383236	2	2	2	0	21	1	0	0	2	3		3	1	2	1	1		2	54		1	11	0		1	2	1416	1383		33	0	2	1	0	0	1	1	1	2	2	0	0	1	1	2	2
	1383236	2	2	2	3	21	1	0	0	2	3		3	1	1	1	1		2			0	25	0		0	2	1416	1381		35	0	2	1	0	0	1	1	1	2	2	0	0	1	1	1	2
	1383236	4	2	2	3	21	1	1	0	2	3		3	1	2	1	1		0	76		0	11	0		1	2	1416	1408		8	0	2	1	1	0	1	2	1	2	2	0	0	1	1	2	2
	1383236	3	2	2	3	21	1	0	0	0	2		1	1	2	1	1		2	59		1	32	1		0	2	1416	1388		28	0	2	1	0	0	0	0	0	1	1	1	1	1	1	2	2
	1383236	3	2	3	2	21	1	0	1	2	5		1	1	2	1	1		3	20							2	1416	1380		36	0	2	2	0	1	1	2	1	3	1	0	0	1	1	2	2
	1383236	3	2	3	2	21	1	0	1	2	5		1	1	1	2	1		4								2	1416	1359		57	0	2	2	0	1	1	2	1	3	1	0	0	1	1	1	2
	1383236	4	2	2	2	21	1	0	0	0	2		1	1	4	2	1		4	52							2	1416	1361		55	0	2	1	0	0	0	0	0	1	1	0	0	1	1	2	2
	1383236	4	2	2	2	21	1	0	0	0	2		1	1	3	2	1		4	52							2	1416	1361		55	0	2	1	0	0	0	0	0	1	1	0	0	1	1	2	2
	1383236	3	2	2	5	21	1	1	0	0	4		1	1	2	1	1		3	69							2	1416	1378		38	0	2	1	1	0	0	1	1	3	1	0	0	1	1	2	2
	1383236	2	2	3	3	21	1	0	0	0	5		1	1	1	2	1		2			1	33	1		1	2	1416	1388		28	0	2	2	0	0	0	0	0	3	1	0	0	1	1	1	2
	1383236	2	2	3	0	97	1	1	0	2	5		1	1	2	2	1		0	31		1	33	1		1	2	1416	1412		4	0	2	2	1	0	1	2	1	3	1	0	0	1	1	2	3
	1383236	2	2	3	0	97	1	1	0	2	5		1	1	1	2	1		2				33	1			2	1416	1381		35	0	2	2	1	0	1	2	1	3	1	0	0	1	1	1	3
	1383236	4	2	2	3	97	1	0	0	2	3		3	1	5	2	1		0	60		0	24	0		0	2	1416	1416		0	0	2	1	0	0	1	1	1	2	2	0	0	1	1	2	3
	1383236	3	2	1	5	97	1	0	0	0	2		2	1	3	1	1		1	70		1	25	0		0	2	1416	1398		18	0	2	1	0	0	0	0	0	1	0	0	0	1	1	2	3
	1383236	5	2	2	5	21	1	2	2	2	4		4	3	2	2	1		4	20							2	1416	1357		59	0	2	1	1	1	1	3	1	3	0	1	1	1	1	2	2
	1383236	2	2	2	2	21	1	0	0	0	1		1	1	2	1	1		3	41							2	1416	1374		42	0	2	1	0	0	0	0	0	1	1	0	0	1	1	2	2
	1383236	3	2	2	3	21	1	0	0	0	2		1	1	3	2	1		3	13							2	1416	1376		40	0	2	1	0	0	0	0	0	1	1	0	0	1	1	2	2
	1383236	3	2	2	3	21	1	0	0	0	2		1	1	2	1	1		4	69							2	1416	1362		54	0	2	1	0	0	0	0	0	1	1	0	0	1	1	2	2
	1383236	2	2	2	1	21	1	0	0	0	2		3	1	1	2	1		1			1	11	0		1	2	1416	1399		17	0	2	1	0	0	0	0	0	1	2	0	0	1	1	1	2
	1383236	2	2	2	4	21	1	0	0	0	1		1	1	2	1	1		3	75							2	1416	1373		43	0	2	1	0	0	0	0	0	1	1	0	0	1	1	2	2
	1383236	2	2	2	3	21	1	0	0	0	1		3	1	2	2	1		0	86		1	11	0		1	2	1416	1411		5	0	2	1	0	0	0	0	0	1	2	0	0	1	1	2	2
	1494326	2	2	2	5	21	1	0	0	2	5		3	1	1	2	1		2			1	11	0		1	2	1417	1389		28	0	2	1	0	0	1	1	1	3	2	0	0	1	1	1	2
	1494326	3	2	2	3	21	1	0	0	0	2		1	1	3	1	1		1	24		0	11	0		1	2	1417	1394		23	0	2	1	0	0	0	0	0	1	1	1	1	1	1	2	2
	1494326	3	2	2	3	21	1	0	0	0	2		1	1	2	2	1		3	48							2	1417	1370		47	0	2	1	0	0	0	0	0	1	1	1	1	1	1	2	2
	1494326	1	2	2	2	21	1	0	0	1	1		1	1	1	2	1		2			0	11	0		1	2	1417	1386		31	0	1	1	0	0	1	1	1	1	1	0	0	1	1	1	2
	1494326	5	2	1	5	21	1	0	0	0	2		1	1	4	2	1		2	85		0	11	0		1	2	1417	1386		31	0	2	1	0	0	0	0	0	1	1	1	1	1	1	2	2
	1494326	2	2	3	2	21	1	1	2	2	4		1	1	1	1	1		1			1	32	0		1	2	1417	1401		16	0	2	2	1	1	1	3	1	3	1	1	1	1	1	1	2
	1494326	3	2	2	1	21	1	0	0	0	2		1	1	3	1	1		1	37		1	25	0		1	2	1417	1402		15	0	2	1	0	0	0	0	0	1	1	0	0	1	1	2	2
	1494326	3	2	2	1	21	1	0	0	0	2		1	1	2	2	0	24		68							2	1417	1365	302	52	1	2	1	0	0	0	0	0	1	1	0	0	1	1	2	2
	1494326	3	2	1	5	21	1	0	0	0	1		3	1	3	2	1		4	13							2	1417	1358		59	0	2	1	0	0	0	0	0	1	2	0	0	1	1	2	2
	1494326	1	2	1	4	21	1	0	0	0	2		1	1	2	1	1		0	27		0	11	0		0	2	1417	1405		12	0	1	1	0	0	0	0	0	1	1	1	1	1	1	2	2
	1494326	1	2	1	4	21	1	0	0	0	2		1	1	1	2	1		3								2	1417	1378		39	0	1	1	0	0	0	0	0	1	1	1	1	1	1	1	2
	1494326	3	2	1	5	21	1	0	0	1	1		3	1	7	1	1		0	47		1	25	0		1	2	1417	1415		2	0	2	1	0	0	1	1	1	1	2	0	0	1	1	2	2
	1494326	3	2	1	5	21	1	0	0	1	1		3	1	6	2	1		4	32							2	1417	1368		49	0	2	1	0	0	1	1	1	1	2	0	0	1	1	2	2
	1494326	1	2	1	5	21	1	0	0	0	2		3	1	2	1	1		0	23		0	33	0		0	2	1417	1411		6	0	1	1	0	0	0	0	0	1	2	1	1	1	1	2	2
	1494326	1	2	1	5	21	1	0	0	0	2		3	1	1	1	1		2				32	0			2	1417	1387		30	0	1	1	0	0	0	0	0	1	2	1	1	1	1	1	2
	1494326	2	2	2	1	21	1	0	0	0	3		3	1	1	2	1		2			1	11	0		1	2	1417	1391		26	0	2	1	0	0	0	0	0	2	2	1	1	1	1	1	2
	1494326	3	2	2	4	21	1	0	0	0	3		3	1	1	1	1		2			0	23	0		1	2	1417	1381		36	0	2	1	0	0	0	0	0	2	2	1	1	1	1	1	2
	1494326	3	2	1	4	21	1	0	0	0	2		1	1	3	1	1		2	72		0	11	0		1	2	1417	1390		27	0	2	1	0	0	0	0	0	1	1	0	0	1	1	2	2
	1494326	5	2	2	0	21	1	0	0	0	2		4	1	6	2	0	0		18		0	11	0		1	2	1417	1383	100	34	1	2	1	0	0	0	0	0	1	0	1	1	1	1	2	2
	1494326	5	2	2	0	21	1	0	0	0	2		4	1	5	1	1		4	40							2	1417	1365		52	0	2	1	0	0	0	0	0	1	0	1	1	1	1	2	2
	1494326	3	2	1	5	21	1	0	0	0	1		1	1	2	1	1		1	58		1	32	1		1	2	1417	1395		22	0	2	1	0	0	0	0	0	1	1	0	0	1	1	2	2
	1494326	6	2	1	5	21	1	0	0	0	3		4	1	6	2	0	0		118							2	1417	1379	100	38	1	2	1	0	0	0	0	0	2	0	0	0	1	1	2	2
	1494326	5	2	1	5	21	1	0	0	1	3		1	1	6	2	1		2	47		1	11	0		1	2	1417	1383		34	0	2	1	0	0	1	1	1	2	1	1	1	1	1	2	2
	1494326	2	2	2	3	97	1	1	1	2	3		1	1	2	2	1		0	66		1	33	0		1	2	1417	1411		6	0	2	1	1	1	1	3	1	2	1	0	0	1	1	2	3
	1494326	4	2	2	5	21	1	2	0	0	3		1	1	3	1	1		0	69		1	41	9		9	2	1417	1408		9	0	2	1	1	0	0	1	1	2	1	1	1	1	1	2	2
	1125638	4	2	1	5	21	1	0	0	0	1		1	1	5	2	0	1		24		0	11	0		1	2	1417	1414	201	3	1	2	1	0	0	0	0	0	1	1	1	1	1	1	2	2
	1125638	4	2	1	5	21	1	0	0	0	1		1	1	4	2	0	2		53			11	0			2	1417	1390	202	27	1	2	1	0	0	0	0	0	1	1	1	1	1	1	2	2
	1125638	2	2	1	5	21	1	0	0	0	4		3	1	2	1	1		0	75		1	11	0		1	2	1417	1413		4	0	2	1	0	0	0	0	0	3	2	1	1	1	1	2	2
	1125638	2	2	2	3	21	1	0	0	0	2		3	1	3	1	1		0	71		1	25	0		1	2	1417	1416		1	0	2	1	0	0	0	0	0	1	2	1	1	1	1	2	2
	1125638	3	2	1	5	21	1	0	0	0	2		1	1	5	2	1		4	20							2	1417	1362		55	0	2	1	0	0	0	0	0	1	1	1	1	1	1	2	2
	1125638	2	2	1	5	21	1	0	0	0	1		1	1	2	1	1		3	36							2	1417	1375		42	0	2	1	0	0	0	0	0	1	1	0	0	1	1	2	2
	1125638	4	2	0		21	1	0	0	0	2		3	1	4	1	1		4	61							2	1417	1363		54	0	2	0	0	0	0	0	0	1	2	1	1	1	1	2	2
	1125638	3	2	1	2	21	1	0	0	0	3		1	1	3	2	1		0	33		1	11	0		1	2	1417	1415		2	0	2	1	0	0	0	0	0	2	1	0	0	1	1	2	2
	1125638	3	2	1	2	21	1	0	0	0	3		1	1	2	1	1		3	48							2	1417	1381		36	0	2	1	0	0	0	0	0	2	1	0	0	1	1	2	2
	1125638	2	2	1	3	21	1	0	0	2	2		1	1	2	1	1		2	44		1	11	0		1	2	1417	1389		28	0	2	1	0	0	1	1	1	1	1	1	1	1	1	2	2
	1125638	2	2	0		21	1	0	0	0	1		3	1	2	1	1		0	31		0	11	0		1	2	1417	1413		4	0	2	0	0	0	0	0	0	1	2	1	1	1	1	2	2
	1125638	2	2	0		21	1	0	0	0	1		3	1	1	2	1		2				11	0			2	1417	1382		35	0	2	0	0	0	0	0	0	1	2	1	1	1	1	1	2
	1125638	7	2	0		21	1	0	0	0	4		2	1	9	1	1		4	51							2	1417	1358		59	0	2	0	0	0	0	0	0	3	0	1	1	1	1	2	2
	1125638	2	2	1	5	21	1	0	0	0	1		1	1	2	2	1		4	34							2	1417	1361		56	0	2	1	0	0	0	0	0	1	1	1	1	1	1	2	2
	1125638	3	2	1	4	21	1	0	0	0	1		1	1	2	1	1		3	28							2	1417	1374		43	0	2	1	0	0	0	0	0	1	1	1	1	1	1	2	2
	1125638	2	2	1	5	21	1	0	0	0	1		1	1	1	1	1		2			0	11	0		1	2	1417	1382		35	0	2	1	0	0	0	0	0	1	1	1	1	1	1	1	2
	1125638	3	2	2	1	21	2	0	0	0	1		1	1	2	1	1		4	72							2	1417	1362		55	0	2	1	0	0	0	0	0	1	1	0	0	2	1	2	2
	1125638	2	2	1	5	21	2	1	0	1	3		1	1	1	2	1		0			1	25	0		1	2	1417	1406		11	0	2	1	1	0	1	2	1	2	1	0	0	2	1	1	2
	1125638	1	2	1	5	21	1	0	0	0	3		3	1	1	1	0	0				1	33	0		0	2	1417	1416	100	1	1	1	1	0	0	0	0	0	2	2	0	0	1	1	1	2
	1454671	4	2	1	5	21	1	0	0	1	3		1	1	4	1	1		2	88		1	11	0		1	2	1417	1389		28	0	2	1	0	0	1	1	1	2	1	0	0	1	1	2	2
	1454671	3	2	2	3	21	1	0	0	0	2		1	1	3	1	1		1	76		0	11	0		1	2	1417	1405		12	0	2	1	0	0	0	0	0	1	1	0	0	1	1	2	2
	1454671	2	2	2	4	21	1	0	0	0	3		3	1	2	1	1		0	44		0	11	0		1	2	1417	1417		0	0	2	1	0	0	0	0	0	2	2	0	0	1	1	2	2
	1454671	2	2	2	4	21	1	0	0	0	3		3	1	1	1	1		3								2	1417	1372		45	0	2	1	0	0	0	0	0	2	2	0	0	1	1	1	2
	1454671	3	2	2	3	21	1	1	0	2	4		1	1	2	1	1		4	70							2	1417	1359		58	0	2	1	1	0	1	2	1	3	1	1	1	1	1	2	2
	1454671	5	2	1	4	21	1	0	0	0	1		2	1	3	2	1		4	61							2	1417	1362		55	0	2	1	0	0	0	0	0	1	0	1	1	1	1	2	2
	1454671	2	2	1	2	21	1	0	0	0	1		1	1	1	1	1		2			1	11	0		1	2	1417	1386		31	0	2	1	0	0	0	0	0	1	1	1	1	1	1	1	2
	1454671	5	2	0		21	1	0	0	0	2	4	1	1	4	2	1		0	135		1	11	0		1	2	1417	1405		12	0	2	0	0	0	0	0	0	1	1	1	1	1	1	2	2
	1454671	3	2	2	4	21	1	1	0	1	1		3	1	2	1	1		2	45		1	11	0		1	2	1417	1381		36	0	2	1	1	0	1	2	1	1	2	0	0	1	1	2	2
	1454671	3	2	1	5	21	1	0	0	0	4		1	1	5	2	1		0	45		1	11	0		1	2	1417	1415		2	0	2	1	0	0	0	0	0	3	1	1	1	1	1	2	2
	1454671	3	2	1	5	21	1	0	0	0	4		1	1	4	1	1		3	27							2	1417	1370		47	0	2	1	0	0	0	0	0	3	1	1	1	1	1	2	2
	1454671	3	2	1	5	21	1	0	0	0	4		1	1	3	1	1		3	27							2	1417	1370		47	0	2	1	0	0	0	0	0	3	1	1	1	1	1	2	2
	1454671	2	2	2	1	21	1	0	0	0	1		1	1	2	2	1		2	45		0	11	0		1	2	1417	1381		36	0	2	1	0	0	0	0	0	1	1	1	1	1	1	2	2
	1454671	3	2	2	1	21	1	0	0	0	2		1	1	2	1	1		4	29							2	1417	1362		55	0	2	1	0	0	0	0	0	1	1	1	1	1	1	2	2
	1454671	2	2	3	2	21	1	0	0	0	4		3	1	1	2	1		0			1	11	0		1	2	1417	1406		11	0	2	2	0	0	0	0	0	3	2	0	0	1	1	1	2
	1454671	2	2	2	4	21	1	1	1	2	3		3	1	1	2	1		2			1	32	1		1	2	1417	1390		27	0	2	1	1	1	1	3	1	2	2	0	0	1	1	1	2
	1454671	2	2	3	2	97	1	1	1	1	4		1	1	1	2	1		1			1	32	0		1	2	1417	1404		13	0	2	2	1	1	1	3	1	3	1	0	0	1	1	1	3
	1395469	4	2	0		21	1	0	0	2	5		1	1	3	2	1		3	69							2	1417	1371		46	0	2	0	0	0	1	1	1	3	1	1	1	1	1	2	2
	1395469	4	2	3	2	21	1	1	0	2	5		1	1	3	2	1		0	67		1	41	1		1	2	1417	1405		12	0	2	2	1	0	1	2	1	3	1	1	1	1	1	2	2
	1395469	4	2	2	2	14	1	0	0	0	2		1	1	5	2	1		1	44		1	27	0		1	2	1417	1398		19	0	2	1	0	0	0	0	0	1	1	0	0	1	1	2	1
	1395469	4	2	2	2	21	1	0	0	2	4		1	1	3	1	1		3	75							2	1417	1376		41	0	2	1	0	0	1	1	1	3	1	0	0	1	1	2	2
	1395469	2	2	2	1	21	1	0	0	2	3		1	1	2	1	1		4	62							2	1417	1358		59	0	2	1	0	0	1	1	1	2	1	1	1	1	1	2	2
	1395469	2	2	1	5	21	1	0	0	2	2		1	1	2	1	1		0	54		1	11	0		1	2	1417	1407		10	0	2	1	0	0	1	1	1	1	1	0	0	1	1	2	2
	1395469	2	2	2	5	21	1	0	0	2	5		1	1	2	2	1		1	24		1	32	1		0	2	1417	1395		22	0	2	1	0	0	1	1	1	3	1	0	0	1	1	2	2
	1395469	2	2	2	5	21	1	0	0	2	5		1	1	1	2	1		3								2	1417	1371		46	0	2	1	0	0	1	1	1	3	1	0	0	1	1	1	2
	1395469	2	2	3	2	21	1	0	0	2	5		3	1	1	1	1		1			1	32	1		0	2	1417	1401		16	0	2	2	0	0	1	1	1	3	2	0	0	1	1	1	2
	1395469	1	2	3	0	21	1	1	0	1	4		2	1	1	2	1		0			1	11	0		1	2	1417	1412		5	0	1	2	1	0	1	2	1	3	0	1	1	1	1	1	2
	1395469	3	2	1	3	21	1	0	0	0	2		3	1	3	2	1		3	35							2	1417	1370		47	0	2	1	0	0	0	0	0	1	2	1	1	1	1	2	2
	1395469	7	2	0		97	1	0	0	0	2		1	1	10	1	1		3	45							2	1417	1373		44	0	2	0	0	0	0	0	0	1	1	1	1	1	1	2	3
	1395469	2	2	2	1	21	1	0	0	0	2		4	5	1	2	1		2			0	27	0		0	2	1417	1388		29	0	2	1	0	0	0	0	0	1	0	1	1	1	1	1	2
	1395469	1	2	2	3	21	1	0	0	0	3		1	1	1	1	1		2			1	11	0		1	2	1417	1391		26	0	1	1	0	0	0	0	0	2	1	0	0	1	1	1	2
	1395469	1	2	3	0	21	1	2	0	2	5		1	1	1	1	1		1			1	32	0		1	2	1417	1397		20	0	1	2	1	0	1	2	1	3	1	0	0	1	1	1	2
	1395469	2	2	2	5	21	1	0	0	2	5		1	1	1	2	1		2			1	24	1		0	2	1417	1390		27	0	2	1	0	0	1	1	1	3	1	0	0	1	1	1	2
	1395469	6	2	1	5	21	1	1	0	1	2		4	1	3	1	1		0	167		1	24	0		0	2	1417	1409		8	0	2	1	1	0	1	2	1	1	0	1	1	1	1	2	2
	1395469	2	2	2	4	97	1	1	1	2	2		1	1	3	2	1		0	32		0	33	0		1	2	1417	1408		9	0	2	1	1	1	1	3	1	1	1	0	0	1	1	2	3
	1395469	2	2	2	4	97	1	1	1	2	2		1	1	2	2	1		3	24							2	1417	1376		41	0	2	1	1	1	1	3	1	1	1	0	0	1	1	2	3
	1395469	1	2	2	2	21	1	0	0	0	1		1	1	1	1	1		3								2	1417	1377		40	0	1	1	0	0	0	0	0	1	1	1	1	1	1	1	2
	1395469	6	2	3	6	21	1	2	0	2	5	3	1	1	3	1	1		1	189		1	11	0		1	2	1417	1395		22	0	2	2	1	0	1	2	1	3	1	1	1	1	1	2	2
	1454671	3	2	1	5	97	1	0	0	2	4		1	1	2	1	1		0	64		1	11	0		1	2	1416	1406		10	0	2	1	0	0	1	1	1	3	1	0	0	1	1	2	3
	1454671	2	2	1	5	21	1	0	0	2	2		1	1	2	1	1		2	58		1	11	0		1	2	1416	1383		33	0	2	1	0	0	1	1	1	1	1	1	1	1	1	2	2
	1454671	5	2	0		21	1	0	0	0	1		3	1	4	1	1		0	113		0	11	0		1	2	1416	1408		8	0	2	0	0	0	0	0	0	1	2	0	0	1	1	2	2
	1454671	2	2	2	5	21	1	1	0	0	3		1	1	2	1	1		1	19		0	11	0		1	2	1416	1399		17	0	2	1	1	0	0	1	1	2	1	1	1	1	1	2	2
	1454671	2	2	2	5	21	1	1	0	0	3		1	1	1	1	1		3								2	1416	1379		37	0	2	1	1	0	0	1	1	2	1	1	1	1	1	1	2
	1454671	1	2	1	2	21	1	0	0	1	1		1	1	1	1	1		1			0	11	0		1	2	1416	1398		18	0	1	1	0	0	1	1	1	1	1	0	0	1	1	1	2
	1454671	5	2	0		21	1	0	0	0	1		1	1	7	1	1		2	64		1	25	0		0	2	1416	1383		33	0	2	0	0	0	0	0	0	1	1	1	1	1	1	2	2
	1454671	2	2	2	1	21	1	0	0	0	4		1	1	2	1	1		2	35		1	11	0		1	2	1416	1391		25	0	2	1	0	0	0	0	0	3	1	0	0	1	1	2	2
	1454671	3	2	0		21	1	0	0	0	1		3	1	5	2	1		1	29		0	11	0		1	2	1416	1398		18	0	2	0	0	0	0	0	0	1	2	1	1	1	1	2	2
	1454671	3	2	0		21	1	0	0	0	1		3	1	4	2	1		4	36							2	1416	1368		48	0	2	0	0	0	0	0	0	1	2	1	1	1	1	2	2
	1454671	2	2	2	4	21	1	0	0	0	3		3	1	1	2	1		2			1	33	1		1	2	1416	1384		32	0	2	1	0	0	0	0	0	2	2	1	1	1	1	1	2
	1454671	4	2	1	2	97	1	0	0	2	4		1	1	5	2	1		2	35		1	11	0		1	2	1416	1392		24	0	2	1	0	0	1	1	1	3	1	1	1	1	1	2	3
	1454671	1	2	2	1	97	1	0	1	2	4		3	1	1	1	1		0			1	32	1		1	2	1416	1415		1	0	1	1	0	1	1	2	1	3	2	0	0	1	1	1	3
	1454671	2	2	2	4	21	1	0	0	0	2		1	1	2	1	1		3	40							2	1416	1380		36	0	2	1	0	0	0	0	0	1	1	1	1	1	1	2	2
	1454671	2	2	2	4	21	1	1	0	2	4		1	1	2	2	1		1	62		1	11	0		1	2	1416	1397		19	0	2	1	1	0	1	2	1	3	1	0	0	1	1	2	2
	1454671	3	2	0		21	1	0	0	0	1		1	1	3	2	1		0	61		0	11	0		1	2	1416	1409		7	0	2	0	0	0	0	0	0	1	1	0	0	1	1	2	2
	1454671	3	2	1	2	21	1	0	0	0	1	3	1	1	3	2	1		0	66		1	11	0		1	2	1416	1405		11	0	2	1	0	0	0	0	0	1	1	1	1	1	1	2	2
	1454671	3	2	2	4	21	1	0	0	2	5		3	1	1	2	1		4								2	1416	1368		48	0	2	1	0	0	1	1	1	3	2	0	0	1	1	1	2
	1454671	1	2	1	5	21	1	0	0	1	1		1	1	2	2	1		2	46		0	11	0		1	2	1416	1392		24	0	1	1	0	0	1	1	1	1	1	0	0	1	1	2	2
	1496803	3	2	2	2	21	2	0	0	2	2		3	1	2	1	1		4	50							2	1415	1356		59	0	2	1	0	0	1	1	1	1	2	0	0	2	1	2	2
	1496803	4	2	2	4	21	2	0	0	0	2	3	1	1	3	1	1		2	62		1	32	1		0	2	1415	1382		33	0	2	1	0	0	0	0	0	1	1	0	0	2	1	2	2
	1496803	3	2	3	4	21	1	1	0	2	5		1	1	1	2	1		3								2	1415	1378		37	0	2	2	1	0	1	2	1	3	1	0	0	1	1	1	2
	1496803	4	2	0		21	1	0	0	0	2		1	1	4	2	1		4	111							2	1415	1360		55	0	2	0	0	0	0	0	0	1	1	0	0	1	1	2	2
	1496803	3	2	2	5	21	1	0	0	0	4		3	1	2	2	1		2	37		1	33	1		0	2	1415	1389		26	0	2	1	0	0	0	0	0	3	2	0	0	1	1	2	2
	1496803	4	2	3	0	21	1	0	0	2	4		2	1	4	1	1		1	69		1	41	1		1	2	1415	1401		14	0	2	2	0	0	1	1	1	3	0	1	1	1	1	2	2
	1496803	4	2	3	2	21	1	0	0	1	5		1	1	2	1	1		1	70		1	32	1		0	2	1415	1401		14	0	2	2	0	0	1	1	1	3	1	0	0	1	1	2	2
	1496803	4	2	2	2	21	1	0	0	0	2		1	1	3	1	1		3	57							2	1415	1367		48	0	2	1	0	0	0	0	0	1	1	0	0	1	1	2	2
	1496803	3	2	2	5	21	1	0	0	2	3		3	1	2	2	1		0	17		0	11	0		0	2	1415	1412		3	0	2	1	0	0	1	1	1	2	2	0	0	1	1	2	2
	1496803	3	2	2	5	21	1	0	0	2	3		3	1	1	2	1		1				11	0			2	1415	1394		21	0	2	1	0	0	1	1	1	2	2	0	0	1	1	1	2
	1496803	4	2	2	1	21	1	0	0	0	2		1	1	5	1	1		2	91		1	33	0		1	2	1415	1387		28	0	2	1	0	0	0	0	0	1	1	1	1	1	1	2	2
	1496803	4	2	2	1	21	1	0	0	0	2		1	1	4	1	1		2	91			33	0			2	1415	1387		28	0	2	1	0	0	0	0	0	1	1	1	1	1	1	2	2
	1496803	2	2	2	4	21	1	0	0	2	5		3	1	2	1	1		3	32							2	1415	1368		47	0	2	1	0	0	1	1	1	3	2	0	0	1	1	2	2
	1496803	1	2	2	2	21	1	1	1	2	4		1	1	1	2	1		2			1	32	0		0	2	1415	1383		32	0	1	1	1	1	1	3	1	3	1	0	0	1	1	1	2
	1496803	3	2	2	4	21	1	0	0	2	5		3	1	2	2	1		1	49		1	33	1		0	2	1415	1391		24	0	2	1	0	0	1	1	1	3	2	0	0	1	1	2	2
	1496803	1	2	2	4	21	1	0	0	2	3		1	1	1	2	1		1			1	33	0		1	2	1415	1392		23	0	1	1	0	0	1	1	1	2	1	1	1	1	1	1	2
	1496803	4	2	2	2	21	1	0	0	2	3		3	1	2	2	1		0	132		1	32	1		0	2	1415	1414		1	0	2	1	0	0	1	1	1	2	2	0	0	1	1	2	2
	1402278	5	2	1	5	21	1	0	0	0	4		3	1	4	1	1		4	76							2	1416	1362		54	0	2	1	0	0	0	0	0	3	2	1	1	1	1	2	2
	1402278	3	2	2	2	21	1	0	0	2	3		1	1	2	2	1		1	116		1	11	0		1	2	1415	1393		22	0	2	1	0	0	1	1	1	2	1	0	0	1	1	2	2
	1402278	3	2	2	1	21	1	0	0	2	3		3	1	2	1	1		4	46							2	1415	1359		56	0	2	1	0	0	1	1	1	2	2	0	0	1	1	2	2
	1402278	3	2	1	4	21	1	0	0	2	3		1	1	2	2	1		1	48		1	24	0		1	2	1415	1393		22	0	2	1	0	0	1	1	1	2	1	0	0	1	1	2	2
	1402278	2	2	3	0	21	1	0	0	0	2		1	1	1	1	1		0			1	11	0		1	2	1416	1409		7	0	2	2	0	0	0	0	0	1	1	0	0	1	1	1	2
	1402278	4	2	1	5	21	1	0	0	0	2		3	1	3	1	1		0	50		0	11	0		1	2	1415	1414		1	0	2	1	0	0	0	0	0	1	2	0	0	1	1	2	2
	1402278	4	2	1	5	21	1	0	0	0	2		3	1	2	2	1		4	18							2	1415	1364		51	0	2	1	0	0	0	0	0	1	2	0	0	1	1	2	2
	1402278	5	2	1	2	21	1	0	0	2	3	5	1	1	5	2	1		2	57		0	21	1		0	2	1415	1381		34	0	2	1	0	0	1	1	1	2	1	0	0	1	1	2	2
	1402278	4	2	1	3	21	1	0	0	1	2	4	1	1	4	1	1		2	36		0	11	0		0	2	1415	1380		35	0	2	1	0	0	1	1	1	1	1	0	0	1	1	2	2
	1402278	3	2	2	2	21	1	0	0	0	5		1	1	2	2	1		1	52		1	11	0		0	2	1415	1397		18	0	2	1	0	0	0	0	0	3	1	0	0	1	1	2	2
	1402278	3	2	3	4	21	1	1	0	2	4		3	1	1	1	0	0									2	1415	1374	100	41	1	2	2	1	0	1	2	1	3	2	0	0	1	1	1	2
	1402278	2	2	2	5	21	1	0	0	2	4		3	1	1	1	1		2			1	11	0		1	2	1415	1389		26	0	2	1	0	0	1	1	1	3	2	0	0	1	1	1	2
	1402278	2	2	2	5	21	1	1	0	1	4		1	1	1	2	1		2			1	23	0		0	2	1415	1386		29	0	2	1	1	0	1	2	1	3	1	0	0	1	1	1	2
	1402278	3	2	2	4	97	1	0	0	2	5		1	1	2	1	1		1	56		1	33	1		0	2	1415	1398		17	0	2	1	0	0	1	1	1	3	1	0	0	1	1	2	3
	1420577	2	2	3	2	97	1	2	2	2	5		3	1	1	1	1		1			1	32	0		1	2	1415	1396		19	0	2	2	1	1	1	3	1	3	2	0	0	1	1	1	3
	1420577	2	2	2	3	21	1	0	0	2	3		3	1	2	1	1		1	49		1	11	0		1	2	1415	1392		23	0	2	1	0	0	1	1	1	2	2	0	0	1	1	2	2
	1420577	3	2	2	4	21	1	0	0	2	3		3	1	2	1	1		2	52		1	32	1		0	2	1415	1388		27	0	2	1	0	0	1	1	1	2	2	0	0	1	1	2	2
	1420577	2	2	2	2	21	1	0	0	0	5		4	1	2	1	1		2	45		0	11	0		0	2	1415	1388		27	0	2	1	0	0	0	0	0	3	0	0	0	1	1	2	2
	1420577	2	2	1	5	21	1	0	0	1	2		3	1	1	2	1		0			0	11	0		1	2	1415	1413		2	0	2	1	0	0	1	1	1	1	2	0	0	1	1	1	2
	1420577	2	2	3	1	97	1	1	0	0	5		3	1	1	1	1		4								2	1415	1360		55	0	2	2	1	0	0	1	1	3	2	0	0	1	1	1	3
	1420577	2	2	2	4	21	1	0	0	0	4		3	1	1	1	1		3								2	1415	1373		42	0	2	1	0	0	0	0	0	3	2	0	0	1	1	1	2
	1420577	2	2	1	4	97	1	1	0	2	3		1	1	1	1	1		2			0	11	0		1	2	1415	1383		32	0	2	1	1	0	1	2	1	2	1	0	0	1	1	1	3
	1420577	2	2	3	2	21	1	0	0	2	4		1	1	1	2	1		1			1	33	0		0	2	1415	1393		22	0	2	2	0	0	1	1	1	3	1	0	0	1	1	1	2
	1420577	3	2	3	0	21	2	0	0	2	3		2	1	2	1	1		3	47							2	1415	1369		46	0	2	2	0	0	1	1	1	2	0	0	0	2	1	2	2
	1420577	3	2	2	4	97	1	0	0	2	4		4	1	1	1	0	0				0	11	0		1	2	1415	1394	123	21	1	2	1	0	0	1	1	1	3	0	0	0	1	1	1	3
	1420577	3	2	3	0	21	1	1	1	2	5		3	1	2	2	1		1	51		1	31	1		1	2	1415	1396		19	0	2	2	1	1	1	3	1	3	2	0	0	1	1	2	2
	1420577	1	2	2	4	97	1	0	0	2	5		3	1	1	1	1		1			1	33	1		1	2	1415	1403		12	0	1	1	0	0	1	1	1	3	2	0	0	1	1	1	3
	1420577	1	2	2	5	97	1	0	0	2	5		3	1	1	1	1		0			1	21	1		0	2	1415	1413		2	0	1	1	0	0	1	1	1	3	2	0	0	1	1	1	3
	1568317	3	2	2	3	21	3	0	0	0	1		1	1	2	1	1		4	26							2	1417	1361		56	0	2	1	0	0	0	0	0	1	1	1	1	2	1	2	2
	1568317	3	2	0		21	3	0	0	0	1		1	1	3	2	1		3	38							2	1417	1372		45	0	2	0	0	0	0	0	0	1	1	1	1	2	1	2	2
	1568317	2	2	2	4	21	3	1	1	2	4		1	1	1	1	1		1			1	24	0		0	2	1417	1395		22	0	2	1	1	1	1	3	1	3	1	1	1	2	1	1	2
	1568317	3	2	2	4	32	3	0	0	0	1		2	1	2	1	1		2	65		1	11	0		1	2	1417	1392		25	0	2	1	0	0	0	0	0	1	0	1	1	2	1	2	3
	1568317	4	2	2	4	21	3	0	0	2	2		1	1	2	1	1		3	14							2	1417	1370		47	0	2	1	0	0	1	1	1	1	1	1	1	2	1	2	2
	1568317	2	2	1	5	97	3	0	0	0	1		1	1	2	2	1		2	70		0	11	0		1	2	1417	1390		27	0	2	1	0	0	0	0	0	1	1	1	1	2	1	2	3
	1568317	3	2	1	4	21	3	0	0	0	1		1	1	2	2	1		3	54							2	1417	1370		47	0	2	1	0	0	0	0	0	1	1	1	1	2	1	2	2
	1568317	4	2	2	2	32	3	0	0	0	1		1	1	3	1	1		4	40							2	1417	1359		58	0	2	1	0	0	0	0	0	1	1	1	1	2	1	2	3
	1753398	3	2	1	5	21	1	0	0	0	1		3	1	5	2	1		0	35		0	11	0		1	2	1417	1414		3	0	2	1	0	0	0	0	0	1	2	0	0	1	1	2	2
	1753398	3	2	1	5	21	1	0	0	0	1		3	1	4	1	0	0		45							2	1417	1379	103	38	1	2	1	0	0	0	0	0	1	2	0	0	1	1	2	2
	1753398	3	2	1	3	21	1	0	0	0	2		1	1	3	1	1		1	58		0	11	0		1	2	1417	1396		21	0	2	1	0	0	0	0	0	1	1	0	0	1	1	2	2
	1753398	2	2	0		97	1	0	0	0	1		1	1	2	1	1		0	28		0	11	0		1	2	1417	1413		4	0	2	0	0	0	0	0	0	1	1	0	0	1	1	2	3
	1753398	2	2	0		97	1	0	0	0	1		1	1	1	1	1		2				11	0			2	1417	1384		33	0	2	0	0	0	0	0	0	1	1	0	0	1	1	1	3
	1753398	3	2	2	0	21	1	0	0	0	1		3	1	3	2	1		3	53							2	1417	1374		43	0	2	1	0	0	0	0	0	1	2	1	1	1	1	2	2
	1753398	3	2	1	2	21	1	0	0	0	1		1	1	3	1	1		2	68		0	11	0		1	2	1417	1391		26	0	2	1	0	0	0	0	0	1	1	0	0	1	1	2	2
	1753398	3	2	2	3	21	1	0	0	0	1		3	1	3	1	1		0	29		1	11	0		1	2	1417	1416		1	0	2	1	0	0	0	0	0	1	2	1	1	1	1	2	2
	1753398	3	2	2	3	21	1	0	0	0	1		3	1	2	2	1		2	64			11	0			2	1417	1386		31	0	2	1	0	0	0	0	0	1	2	1	1	1	1	2	2
	1753398	1	2	1	5	21	1	0	0	0	1		1	1	1	1	1		1			1	11	0		1	2	1417	1396		21	0	1	1	0	0	0	0	0	1	1	0	0	1	1	1	2
	1753398	3	2	0		21	1	0	0	0	1		1	1	5	1	1		0	18		0	11	0		1	2	1417	1410		7	0	2	0	0	0	0	0	0	1	1	1	1	1	1	2	2
	1753398	3	2	0		21	1	0	0	0	1		1	1	4	1	1		2	41			11	0			2	1417	1391		26	0	2	0	0	0	0	0	0	1	1	1	1	1	1	2	2
	1753398	2	2	1	4	21	1	0	0	0	1		1	1	2	2	1		2	46		0	11	0		1	2	1417	1392		25	0	2	1	0	0	0	0	0	1	1	0	0	1	1	2	2
	1753398	2	2	1	2	21	1	0	0	0	1		1	1	2	1	1		0	20		1	11	0		1	2	1417	1412		5	0	2	1	0	0	0	0	0	1	1	1	1	1	1	2	2
	1753398	2	2	1	2	21	1	0	0	0	1		1	1	1	2	1		2				11	0			2	1417	1392		25	0	2	1	0	0	0	0	0	1	1	1	1	1	1	1	2
	1452695	3	2	1	5	21	1	0	0	0	2		1	1	3	2	1		1	58		1	11	0		0	2	1416	1392		24	0	2	1	0	0	0	0	0	1	1	0	0	1	1	2	2
	1452695	2	2	2	3	21	1	0	0	2	4		3	1	1	2	1		2			1	32	1		0	2	1416	1388		28	0	2	1	0	0	1	1	1	3	2	0	0	1	1	1	2
	1452695	3	2	1	4	21	1	0	0	2	4		2	1	2	1	1		0	70		1	24	0		0	2	1416	1408		8	0	2	1	0	0	1	1	1	3	0	0	0	1	1	2	2
	1452695	2	2	3	2	21	1	1	0	2	5		1	1	2	2	1		1	25		1	33	1		0	2	1416	1395		21	0	2	2	1	0	1	2	1	3	1	0	0	1	1	2	2
	1452695	2	2	3	2	21	1	1	0	2	5		1	1	1	2	1		3								2	1416	1370		46	0	2	2	1	0	1	2	1	3	1	0	0	1	1	1	2
	1452695	3	2	2	1	21	1	0	0	2	2		3	1	1	2	1		3								2	1416	1374		42	0	2	1	0	0	1	1	1	1	2	0	0	1	1	1	2
	1452695	4	2	0		21	1	0	0	2	1		1	1	5	2	1		3	80							2	1416	1379		37	0	2	0	0	0	1	1	1	1	1	1	1	1	1	2	2
	1452695	4	2	2	1	21	1	0	0	2	2		3	1	2	1	1		4	51							2	1416	1360		56	0	2	1	0	0	1	1	1	1	2	0	0	1	1	2	2
	1452695	4	2	1	5	21	1	0	0	2	2		1	1	2	1	1		3	60							2	1416	1373		43	0	2	1	0	0	1	1	1	1	1	0	0	1	1	2	2
	1452695	1	2	3	2	21	1	0	0	0	5		3	1	1	1	1		0			1	33	1		0	2	1416	1412		4	0	1	2	0	0	0	0	0	3	2	0	0	1	1	1	2
	1452695	4	2	3	0	21	1	0	0	2	4		3	1	3	2	0	21		87		1	32	1		0	2	1416	1386	221	30	1	2	2	0	0	1	1	1	3	2	0	0	1	1	2	2
	1452695	4	2	2	4	21	1	0	0	2	5		3	1	4	2	1		3	55							2	1416	1379		37	0	2	1	0	0	1	1	1	3	2	0	0	1	1	2	2
	1452695	2	2	2	5	21	1	0	0	2	4		1	1	1	1	1		2			1	33	0		1	2	1416	1389		27	0	2	1	0	0	1	1	1	3	1	0	0	1	1	1	2
	1452695	4	2	2	4	21	1	0	0	2	5		1	1	3	2	1		1	66		0	32	1		0	2	1416	1397		19	0	2	1	0	0	1	1	1	3	1	0	0	1	1	2	2
	1452695	2	2	3	4	21	1	0	0	2	4		1	1	1	1	1		1			1	33	1		1	2	1416	1403		13	0	2	2	0	0	1	1	1	3	1	1	1	1	1	1	2
	1452695	1	2	2	1	21	1	1	0	2	4		1	1	1	2	1		2			1	33	1		0	2	1416	1385		31	0	1	1	1	0	1	2	1	3	1	0	0	1	1	1	2
	1452695	4	2	2	3	21	1	0	0	2	2		1	1	3	1	1		2	86		1	11	0		0	2	1416	1387		29	0	2	1	0	0	1	1	1	1	1	0	0	1	1	2	2
	1576450	1	2	3	3	97	1	1	0	2	3		3	1	1	1	1		1			1	11	0		1	2	1416	1396		20	0	1	2	1	0	1	2	1	2	2	0	0	1	1	1	3
	1576450	4	2	2	5	21	1	0	0	2	5		1	1	2	1	1		0	128		1	32	1		0	2	1416	1414		2	0	2	1	0	0	1	1	1	3	1	0	0	1	1	2	2
	1576450	3	2	3	2	21	1	0	0	2	4		3	1	2	2	1		1	84		1	32	1		1	2	1416	1394		22	0	2	2	0	0	1	1	1	3	2	0	0	1	1	2	2
	1576450	2	2	2	3	21	1	0	0	2	3		3	1	2	1	1		0	47		1	33	1		0	2	1416	1410		6	0	2	1	0	0	1	1	1	2	2	0	0	1	1	2	2
	1576450	2	2	2	3	21	1	0	0	2	3		3	1	1	2	1		4								2	1416	1363		53	0	2	1	0	0	1	1	1	2	2	0	0	1	1	1	2
	1576450	5	2	1	3	21	1	0	0	2	3		1	1	6	1	1		1	15		1	11	0		1	2	1416	1399		17	0	2	1	0	0	1	1	1	2	1	1	1	1	1	2	2
	1576450	5	2	1	3	21	1	0	0	2	3		1	1	5	2	1		2	33			11	0			2	1416	1384		32	0	2	1	0	0	1	1	1	2	1	1	1	1	1	2	2
	1576450	4	2	1	5	21	1	0	0	0	4		3	1	3	1	1		2	126		1	11	0		1	2	1416	1381		35	0	2	1	0	0	0	0	0	3	2	0	0	1	1	2	2
	1576450	2	2	3	4	97	1	0	0	0	4		1	1	1	2	1		1			1	33	1		0	2	1416	1399		17	0	2	2	0	0	0	0	0	3	1	0	0	1	1	1	3
	1576450	1	2	3	2	97	1	0	0	2	4		1	1	1	2	1		1			1	32	1		1	2	1416	1392		24	0	1	2	0	0	1	1	1	3	1	0	0	1	1	1	3
	1576450	2	2	2	3	21	1	0	0	0	1		1	1	1	2	1		2			1	11	0		1	2	1416	1386		30	0	2	1	0	0	0	0	0	1	1	0	0	1	1	1	2
	1576450	2	2	2	2	21	1	0	0	0	1		3	1	1	1	1		0			1	11	0		1	2	1416	1414		2	0	2	1	0	0	0	0	0	1	2	0	0	1	1	1	2
	1576450	4	2	1	4	21	1	0	0	2	3		1	1	3	1	1		1	39		1	11	0		0	2	1416	1395		21	0	2	1	0	0	1	1	1	2	1	0	0	1	1	2	2
	1576450	2	2	2	1	97	1	0	0	2	3		4	1	1	2	1		0			1	11	0		1	2	1416	1416		0	0	2	1	0	0	1	1	1	2	0	0	0	1	1	1	3
	1576450	2	2	2	2	21	1	0	0	2	1		1	1	1	2	1		3								2	1416	1377		39	0	2	1	0	0	1	1	1	1	1	0	0	1	1	1	2
	1576450	4	2	2	1	21	1	0	0	2	3		1	1	4	1	1		2	58		0	11	0		0	2	1416	1390		26	0	2	1	0	0	1	1	1	2	1	0	0	1	1	2	2
	1318296	3	2	2	4	21	1	0	0	0	2		1	1	4	1	1		1	17		1	11	0		1	2	1416	1403		13	0	2	1	0	0	0	0	0	1	1	0	0	1	1	2	2
	1318296	3	2	2	4	21	1	0	0	0	2		1	1	3	2	1		2	48			11	0			2	1416	1385		31	0	2	1	0	0	0	0	0	1	1	0	0	1	1	2	2
	1318296	3	2	2	3	97	1	0	0	0	2	3	1	1	3	2	1		0	92		1	32	1		0	2	1416	1410		6	0	2	1	0	0	0	0	0	1	1	0	0	1	1	2	3
	1318296	2	2	2	5	21	1	0	0	1	3		1	1	1	2	1		1			1	27	0		0	2	1416	1398		18	0	2	1	0	0	1	1	1	2	1	0	0	1	1	1	2
	1318296	2	2	2	0	21	1	0	0	0	2		1	1	1	1	1		4								2	1416	1362		54	0	2	1	0	0	0	0	0	1	1	0	0	1	1	1	2
	1318296	4	2	2	2	97	1	0	0	0	2		1	1	4	1	1		1	33		0	11	0		1	2	1416	1393		23	0	2	1	0	0	0	0	0	1	1	0	0	1	1	2	3
	1318296	4	2	2	2	97	1	0	0	0	2		1	1	3	2	1		4	43							2	1416	1359		57	0	2	1	0	0	0	0	0	1	1	0	0	1	1	2	3
	1318296	5	2	2	5	97	1	0	0	1	4		3	1	4	1	1		2	90		1	41	0		1	2	1416	1382		34	0	2	1	0	0	1	1	1	3	2	0	0	1	1	2	3
	1318296	3	2	2	3	97	1	0	1	2	4		2	1	2	2	1		4	50							2	1416	1359		57	0	2	1	0	1	1	2	1	3	0	0	0	1	1	2	3
	1318296	2	2	3	0	97	1	0	0	2	5		1	1	2	2	1		1	47		1	32	0		0	2	1416	1398		18	0	2	2	0	0	1	1	1	3	1	0	0	1	1	2	3
	1318296	4	2	2	4	21	1	0	0	0	3		1	1	3	1	1		3	72							2	1416	1380		36	0	2	1	0	0	0	0	0	2	1	1	1	1	1	2	2
	1318296	3	2	2	3	97	1	0	0	2	3		3	1	2	1	1		4	51							2	1416	1357		59	0	2	1	0	0	1	1	1	2	2	0	0	1	1	2	3
	1318296	1	2	2	3	21	1	1	0	2	4		1	1	1	2	1		2			1	11	0		1	2	1416	1391		25	0	1	1	1	0	1	2	1	3	1	1	1	1	1	1	2
	1318296	2	2	1	4	21	2	0	0	2	1		4	5	1	2	0	0				1	25	0		0	2	1416	1400	100	16	1	2	1	0	0	1	1	1	1	0	0	0	2	1	1	2
	1554680	5	2	3	5	21	1	0	0	2	5		1	1	3	2	1		4	29							2	1417	1364		53	0	2	2	0	0	1	1	1	3	1	1	1	1	1	2	2
	1554680	1	2	2	5	21	1	0	0	0	2		3	1	1	2	1		0			1	11	0		1	2	1417	1408		9	0	1	1	0	0	0	0	0	1	2	0	0	1	1	1	2
	1554680	4	2	2	3	97	1	0	0	0	2		1	1	3	2	1		1	116		1	11	0		1	2	1417	1402		15	0	2	1	0	0	0	0	0	1	1	1	1	1	1	2	3
	1554680	3	2	2	5	21	1	0	0	0	4		3	1	3	2	1		3	58							2	1417	1378		39	0	2	1	0	0	0	0	0	3	2	0	0	1	1	2	2
	1554680	5	2	0		97	1	0	0	0	1		1	1	5	1	1		3	35							2	1417	1373		44	0	2	0	0	0	0	0	0	1	1	0	0	1	1	2	3
	1554680	4	2	2	4	21	1	0	0	0	2		1	1	3	1	1		3	97							2	1417	1379		38	0	2	1	0	0	0	0	0	1	1	1	1	1	1	2	2
	1554680	5	2	2	2	21	1	1	0	0	1		1	1	6	2	1		1	57		1	11	0		1	2	1417	1394		23	0	2	1	1	0	0	1	1	1	1	0	0	1	1	2	2
	1554680	2	2	2	4	97	1	0	0	0	1		1	1	2	1	1		1	41		0	11	0		1	2	1417	1402		15	0	2	1	0	0	0	0	0	1	1	0	0	1	1	2	3
	1554680	2	2	2	4	97	1	0	0	0	1		1	1	1	2	1		4								2	1417	1361		56	0	2	1	0	0	0	0	0	1	1	0	0	1	1	1	3
	1554680	3	2	2	4	97	1	0	0	2	2		1	1	2	2	1		2	39		0	11	0		1	2	1417	1389		28	0	2	1	0	0	1	1	1	1	1	0	0	1	1	2	3
	1554680	3	2	3	0	21	1	0	0	2	2		3	1	2	2	1		0	46		0	11	0		1	2	1417	1409		8	0	2	2	0	0	1	1	1	1	2	1	1	1	1	2	2
	1554680	3	2	3	0	21	1	0	0	2	2		3	1	1	2	1		4								2	1417	1362		55	0	2	2	0	0	1	1	1	1	2	1	1	1	1	1	2
	1554680	3	2	2	4	21	1	0	0	2	3		1	1	2	2	1		3	46							2	1417	1375		42	0	2	1	0	0	1	1	1	2	1	0	0	1	1	2	2
	1554680	2	2	2	4	21	1	0	0	2	3		1	1	1	1	1		3								2	1417	1376		41	0	2	1	0	0	1	1	1	2	1	0	0	1	1	1	2
	1554680	2	2	1	5	21	1	0	0	1	2		1	1	2	1	1		2	26		0	11	0		1	2	1417	1390		27	0	2	1	0	0	1	1	1	1	1	1	1	1	1	2	2
	1554680	2	2	1	5	21	1	0	0	1	2		1	1	1	1	1		4								2	1417	1364		53	0	2	1	0	0	1	1	1	1	1	1	1	1	1	1	2
	1554680	3	2	2	4	21	1	0	0	2	2		3	1	2	2	1		3	73							2	1417	1370		47	0	2	1	0	0	1	1	1	1	2	1	1	1	1	2	2
	1554680	1	2	1	3	21	1	0	0	0	1		3	1	1	1	1		1			0	11	0		1	2	1417	1393		24	0	1	1	0	0	0	0	0	1	2	1	1	1	1	1	2
	1554680	3	2	2	4	21	1	0	0	0	1		1	1	2	2	1		1	92		0	11	0		1	2	1417	1402		15	0	2	1	0	0	0	0	0	1	1	0	0	1	1	2	2
	1554680	3	2	1	3	21	1	0	0	0	2		3	1	3	1	1		0	97		0	11	0		1	2	1417	1407		10	0	2	1	0	0	0	0	0	1	2	1	1	1	1	2	2
	2045631	1	2	2	4	21	1	0	0	2	3		1	1	1	1	1		1			1	27	0		0	2	1416	1403		13	0	1	1	0	0	1	1	1	2	1	0	0	1	1	1	2
	2045631	5	2	1	5	21	1	0	0	2	3		1	1	4	1	1		1	67		1	32	1		1	2	1416	1401		15	0	2	1	0	0	1	1	1	2	1	0	0	1	1	2	2
	2045631	2	2	2	1	21	1	0	1	2	4		3	1	2	1	1		2	53		1	11	0		1	2	1416	1387		29	0	2	1	0	1	1	2	1	3	2	0	0	1	1	2	2
	2045631	5	2	2	0	21	1	0	0	2	3		1	1	6	2	1		1	39		1	11	0		1	2	1416	1397		19	0	2	1	0	0	1	1	1	2	1	0	0	1	1	2	2
	2045631	5	2	2	0	21	1	0	0	2	3		1	1	5	1	0	0		91							2	1416	1358	116	58	1	2	1	0	0	1	1	1	2	1	0	0	1	1	2	2
	2045631	3	2	2	4	21	1	0	0	2	3		1	1	1	2	1		1			1	33	0		0	2	1416	1397		19	0	2	1	0	0	1	1	1	2	1	0	0	1	1	1	2
	2045631	1	2	2	2	97	1	2	2	2	5		3	1	1	2	1		1			1	33	1		1	2	1416	1403		13	0	1	1	1	1	1	3	1	3	2	0	0	1	1	1	3
	2045631	3	2	2	1	21	1	0	0	2	5		3	1	2	2	1		1	67		1	11	0		0	2	1416	1402		14	0	2	1	0	0	1	1	1	3	2	0	0	1	1	2	2
	2045631	2	2	2	4	21	1	0	0	2	5		3	1	2	1	1		2	48		1	32	1		1	2	1416	1390		26	0	2	1	0	0	1	1	1	3	2	0	0	1	1	2	2
	2045631	3	2	2	5	21	1	0	0	2	4		1	1	2	1	1		0	54		1	25	0		1	2	1416	1406		10	0	2	1	0	0	1	1	1	3	1	0	0	1	1	2	2
	2045631	3	2	3	2	21	1	1	0	2	3		3	1	2	1	1		1	46		1	21	0		0	2	1416	1401		15	0	2	2	1	0	1	2	1	2	2	0	0	1	1	2	2
	2045631	2	2	2	5	13	1	0	0	2	4		1	1	1	1	1		2			1	25	1		1	2	1416	1384		32	0	2	1	0	0	1	1	1	3	1	0	0	1	1	1	1
	2045631	3	2	2	4	97	1	1	0	2	3		3	1	2	1	1		2	68		1	11	0		0	2	1416	1390		26	0	2	1	1	0	1	2	1	2	2	0	0	1	1	2	3
	2045631	4	2	2	4	21	1	0	0	2	4		1	1	3	2	1		2	22		1	11	0		1	2	1416	1392		24	0	2	1	0	0	1	1	1	3	1	1	1	1	1	2	2
	2045631	4	2	2	4	21	1	0	0	2	4		1	1	2	2	1		3	18							2	1416	1369		47	0	2	1	0	0	1	1	1	3	1	1	1	1	1	2	2
	2045631	2	2	3	0	21	1	2	2	2	5		1	1	1	1	1		2			1	11	0		0	2	1416	1388		28	0	2	2	1	1	1	3	1	3	1	0	0	1	1	1	2
	1551270	4	2	2	1	21	1	0	0	2	3		1	1	3	2	1		1	149		0	11	0		1	2	1417	1395		22	0	2	1	0	0	1	1	1	2	1	0	0	1	1	2	2
	1551270	4	2	1	3	21	1	0	0	2	3		1	1	4	2	1		4	36							2	1417	1367		50	0	2	1	0	0	1	1	1	2	1	0	0	1	1	2	2
	1551270	4	2	2	4	21	1	0	0	2	5	4	1	1	4	1	1		0	97		1	32	1		0	2	1416	1416		0	0	2	1	0	0	1	1	1	3	1	0	0	1	1	2	2
	1551270	2	2	2	2	97	1	1	0	2	3		3	1	2	2	1		0	77		1	25	1		0	2	1416	1412		4	0	2	1	1	0	1	2	1	2	2	0	0	1	1	2	3
	1551270	2	2	2	4	97	1	0	0	2	5		1	1	1	2	1		2			1	11	0		1	2	1416	1382		34	0	2	1	0	0	1	1	1	3	1	0	0	1	1	1	3
	1551270	1	2	2	3	21	1	0	2	2	5		3	1	1	2	1		3								2	1417	1369		48	0	1	1	0	1	1	2	1	3	2	0	0	1	1	1	2
	1551270	1	2	3	2	21	1	0	0	2	5		3	1	1	2	1		0			1	33	1		1	2	1417	1406		11	0	1	2	0	0	1	1	1	3	2	0	0	1	1	1	2
	1551270	1	2	2	4	97	1	0	0	2	5		1	1	1	1	1		1			1	33	1		1	2	1417	1393		24	0	1	1	0	0	1	1	1	3	1	0	0	1	1	1	3
	1551270	3	2	2	4	97	1	0	0	2	2		3	1	3	2	1		4	30							2	1417	1368		49	0	2	1	0	0	1	1	1	1	2	1	1	1	1	2	3
	1551270	3	2	2	4	21	1	0	1	2	4		3	1	3	2	1		4	84							2	1416	1365		51	0	2	1	0	1	1	2	1	3	2	0	0	1	1	2	2
	1551270	4	2	2	3	21	1	0	0	2	4		1	1	3	2	1		0	111		0	11	0		1	2	1416	1407		9	0	2	1	0	0	1	1	1	3	1	0	0	1	1	2	2
	1551270	1	2	2	4	21	1	0	0	0	2		2	1	2	1	1		2	21		1	11	0		1	2	1417	1389		28	0	1	1	0	0	0	0	0	1	0	1	1	1	1	2	2
	1551270	1	2	2	4	21	1	0	0	0	2		2	1	1	1	1		4								2	1417	1368		49	0	1	1	0	0	0	0	0	1	0	1	1	1	1	1	2
	1551270	3	2	2	4	21	1	1	0	2	5		3	1	4	1	1		0	61		1	41	0		0	2	1417	1415		2	0	2	1	1	0	1	2	1	3	2	0	0	1	1	2	2
	1450068	3	2	2	5	21	1	0	0	0	3		3	1	2	2	1		2	60		0	11	0		1	2	1417	1382		35	0	2	1	0	0	0	0	0	2	2	0	0	1	1	2	2
	1450068	2	2	2	3	21	1	0	0	0	2		3	1	1	1	1		4								2	1417	1367		50	0	2	1	0	0	0	0	0	1	2	0	0	1	1	1	2
	1450068	2	2	2	2	21	1	0	0	0	2		3	1	2	1	1		4	35							2	1417	1366		51	0	2	1	0	0	0	0	0	1	2	0	0	1	1	2	2
	1450068	4	2	2	0	21	1	0	0	0	2		3	1	5	2	1		1	123		0	11	0		1	2	1417	1401		16	0	2	1	0	0	0	0	0	1	2	0	0	1	1	2	2
	1450068	2	2	2	3	97	1	0	0	0	2		3	1	1	1	1		3								2	1417	1373		44	0	2	1	0	0	0	0	0	1	2	0	0	1	1	1	3
	1450068	3	2	1	5	97	1	0	0	0	2		3	1	2	1	1		0	102		1	11	0		1	2	1417	1407		10	0	2	1	0	0	0	0	0	1	2	0	0	1	1	2	3
	1450068	3	2	2	4	21	1	0	1	0	2		1	1	2	1	1		2	61		0	11	0		1	2	1417	1392		25	0	2	1	0	1	0	1	1	1	1	1	1	1	1	2	2
	1450068	4	2	1	4	21	1	0	0	0	1		1	1	5	2	1		1	36		0	11	0		1	2	1417	1396		21	0	2	1	0	0	0	0	0	1	1	1	1	1	1	2	2
	1450068	4	2	1	4	21	1	0	0	0	1		1	1	4	2	1		4	38							2	1417	1359		58	0	2	1	0	0	0	0	0	1	1	1	1	1	1	2	2
	1450068	3	2	2	1	21	1	0	0	0	3		1	1	2	2	1		0	120		0	11	0		1	2	1417	1412		5	0	2	1	0	0	0	0	0	2	1	0	0	1	1	2	2
	1450068	4	2	0		21	1	0	0	0	1		1	1	5	2	1		0	92		0	11	0		1	2	1417	1407		10	0	2	0	0	0	0	0	0	1	1	0	0	1	1	2	2
	1450068	3	2	3	6	21	1	0	0	1	5		1	1	3	2	1		1	24		1	11	0		1	2	1417	1401		16	0	2	2	0	0	1	1	1	3	1	0	0	1	1	2	2
	1450068	3	2	3	6	21	1	0	0	1	5		1	1	2	1	1		3	37							2	1417	1377		40	0	2	2	0	0	1	1	1	3	1	0	0	1	1	2	2
	1450068	2	2	2	1	97	1	0	0	1	1		3	1	1	1	1		1			0	11	0		1	2	1417	1393		24	0	2	1	0	0	1	1	1	1	2	0	0	1	1	1	3
	1450068	2	2	1	4	21	1	0	0	0	1		3	1	3	2	1		0	51		0	11	0		1	2	1417	1410		7	0	2	1	0	0	0	0	0	1	2	0	0	1	1	2	2
	1450068	2	2	1	4	21	1	0	0	0	1		3	1	2	2	1		4	49							2	1417	1359		58	0	2	1	0	0	0	0	0	1	2	0	0	1	1	2	2
	1450068	2	2	0		21	1	0	0	0	1		1	1	3	1	1		2	17		0	11	0		1	2	1417	1390		27	0	2	0	0	0	0	0	0	1	1	1	1	1	1	2	2
	1450068	2	2	0		21	1	0	0	0	1		1	1	2	2	1		3	40							2	1417	1373		44	0	2	0	0	0	0	0	0	1	1	1	1	1	1	2	2
	1450068	2	2	2	4	21	1	0	0	0	3		3	1	3	1	1		0	29		1	11	0		1	2	1417	1409		8	0	2	1	0	0	0	0	0	2	2	0	0	1	1	2	2
	1450068	2	2	2	4	21	1	0	0	0	3		3	1	2	2	1		3	25							2	1417	1380		37	0	2	1	0	0	0	0	0	2	2	0	0	1	1	2	2
	1450068	1	2	2	1	21	1	0	0	0	1		4	5	1	1	1		1			1	11	0		1	2	1417	1400		17	0	1	1	0	0	0	0	0	1	0	0	0	1	1	1	2
	1450068	4	2	2	0	21	1	0	0	0	1		1	1	4	2	1		3	62							2	1417	1378		39	0	2	1	0	0	0	0	0	1	1	1	1	1	1	2	2
	1450068	4	2	2	0	21	1	0	0	0	1		3	1	4	1	1		0	23		1	41	0		0	2	1417	1417		0	0	2	1	0	0	0	0	0	1	2	0	0	1	1	2	2
	1450068	4	2	2	0	21	1	0	0	0	1		3	1	3	2	1		1	82			41	0			2	1417	1393		24	0	2	1	0	0	0	0	0	1	2	0	0	1	1	2	2
	1450068	3	2	0		97	1	0	0	0	1		1	1	3	1	1		2	96		1	11	0		1	2	1417	1388		29	0	2	0	0	0	0	0	0	1	1	0	0	1	1	2	3
	1450068	3	2	0		97	1	0	0	0	1		1	1	2	1	1		2	96			11	0			2	1417	1388		29	0	2	0	0	0	0	0	0	1	1	0	0	1	1	2	3
	1450068	4	2	0		21	1	0	0	0	1		1	1	7	1	1		0	26		0	11	0		1	2	1417	1406		11	0	2	0	0	0	0	0	0	1	1	1	1	1	1	2	2
	1450068	4	2	0		21	1	0	0	0	1		1	1	6	1	0	20		10							2	1417	1380	220	37	1	2	0	0	0	0	0	0	1	1	1	1	1	1	2	2
	1450068	4	2	0		21	1	0	0	0	1		1	1	5	1	0	0		51							2	1417	1369	107	48	1	2	0	0	0	0	0	0	1	1	1	1	1	1	2	2
	1450068	3	2	2	3	21	1	0	0	0	1		1	1	4	1	1		0	54		0	11	0		1	2	1417	1406		11	0	2	1	0	0	0	0	0	1	1	0	0	1	1	2	2
	1450068	3	2	1	5	21	1	0	0	0	1		1	1	4	2	0	0		13							2	1417	1366	100	51	1	2	1	0	0	0	0	0	1	1	1	1	1	1	2	2
	1504832	4	2	2	2	21	1	0	0	2	4		3	1	4	2	1		0	61		1	33	0		0	2	1416	1413		3	0	2	1	0	0	1	1	1	3	2	0	0	1	1	2	2
	1504832	2	2	2	4	21	1	0	0	2	4		1	1	3	2	1		2	26		1	23	1		0	2	1416	1381		35	0	2	1	0	0	1	1	1	3	1	0	0	1	1	2	2
	1504832	2	2	2	3	97	1	0	0	2	5		3	1	2	2	1		0	71		1	33	1		1	2	1416	1411		5	0	2	1	0	0	1	1	1	3	2	0	0	1	1	2	3
	1504832	4	2	2	3	21	1	0	0	2	4		1	1	5	1	1		2	70		1	32	0		0	2	1416	1385		31	0	2	1	0	0	1	1	1	3	1	0	0	1	1	2	2
	1504832	2	2	2	1	21	1	0	0	2	3		1	1	1	1	1		2			1	11	0		1	2	1416	1383		33	0	2	1	0	0	1	1	1	2	1	0	0	1	1	1	2
	1504832	2	2	2	4	97	1	1	0	2	2		3	1	1	2	1		2			1	32	1		1	2	1416	1384		32	0	2	1	1	0	1	2	1	1	2	1	1	1	1	1	3
	1504832	1	2	1	5	21	1	0	0	1	5		1	1	2	1	1		1	15		1	11	0		1	2	1416	1393		23	0	1	1	0	0	1	1	1	3	1	0	0	1	1	2	2
	1504832	1	2	1	5	21	1	0	0	1	5		1	1	1	2	1		3								2	1416	1378		38	0	1	1	0	0	1	1	1	3	1	0	0	1	1	1	2
	1504832	3	2	2	4	21	1	1	0	0	4		1	1	4	2	1		2	17		1	11	0		1	2	1416	1382		34	0	2	1	1	0	0	1	1	3	1	1	1	1	1	2	2
	1504832	3	2	2	4	21	1	1	0	0	4		1	1	3	2	1		4	42							2	1416	1364		52	0	2	1	1	0	0	1	1	3	1	1	1	1	1	2	2
	1504832	4	2	1	5	21	1	0	0	2	4	5	1	1	5	2	1		3	78							2	1416	1373		43	0	2	1	0	0	1	1	1	3	1	0	0	1	1	2	2
	1504832	4	2	2	1	21	1	0	0	0	3		1	1	5	1	1		3	24							2	1416	1369		47	0	2	1	0	0	0	0	0	2	1	0	0	1	1	2	2
	1504832	2	2	2	4	21	1	0	1	2	4		1	1	3	1	1		1	38		1	25	0		0	2	1416	1402		14	0	2	1	0	1	1	2	1	3	1	0	0	1	1	2	2
	1504832	2	2	2	4	21	1	0	1	2	4		1	1	2	1	1		4	43							2	1416	1363		53	0	2	1	0	1	1	2	1	3	1	0	0	1	1	2	2
	1504832	2	2	2	5	21	1	0	2	2	5		3	1	1	2	1		2			1	32	1		1	2	1416	1389		27	0	2	1	0	1	1	2	1	3	2	0	0	1	1	1	2
	1504832	4	2	2	4	21	1	0	0	2	4		3	1	3	1	1		0	106		1	11	0		0	2	1416	1406		10	0	2	1	0	0	1	1	1	3	2	0	0	1	1	2	2
	1504832	1	2	2	3	21	1	0	0	0	4		3	1	1	2	1		0			1	11	0		0	2	1416	1415		1	0	1	1	0	0	0	0	0	3	2	0	0	1	1	1	2
	1500987	3	2	2	4	21	1	0	0	2	4		3	1	2	1	1		4	31							2	1416	1363		53	0	2	1	0	0	1	1	1	3	2	0	0	1	1	2	2
	1500987	5	2	1	5	21	1	0	0	1	5		1	1	6	2	1		3	118							2	1416	1371		45	0	2	1	0	0	1	1	1	3	1	0	0	1	1	2	2
	1500987	2	2	2	4	97	1	0	0	2	4		2	1	1	1	1		2			1	11	0		1	2	1416	1381		35	0	2	1	0	0	1	1	1	3	0	0	0	1	1	1	3
	1500987	2	2	3	0	97	1	0	0	0	4		1	1	2	2	1		1	45		1	32	0		0	2	1416	1396		20	0	2	2	0	0	0	0	0	3	1	0	0	1	1	2	3
	1500987	4	2	2	5	21	1	0	0	1	2		1	1	4	1	1		1	62		1	11	0		1	2	1416	1400		16	0	2	1	0	0	1	1	1	1	1	0	0	1	1	2	2
	1500987	3	2	3	0	97	1	0	0	1	4		3	1	2	2	1		2	62		1	11	0		0	2	1416	1388		28	0	2	2	0	0	1	1	1	3	2	0	0	1	1	2	3
	1500987	2	2	2	4	97	1	1	1	1	4		3	1	3	1	1		0	27		1	25	0		0	2	1416	1405		11	0	2	1	1	1	1	3	1	3	2	0	0	1	1	2	3
	1500987	2	2	2	4	97	1	1	1	1	4		3	1	2	2	0	18		11							2	1416	1379	218	37	1	2	1	1	1	1	3	1	3	2	0	0	1	1	2	3
	1500987	2	2	2	4	97	1	1	1	1	4		3	1	1	1	0	0									2	1416	1367	108	49	1	2	1	1	1	1	3	1	3	2	0	0	1	1	1	3
	1500987	2	2	2	5	21	1	0	0	2	5		3	1	1	2	1		3								2	1416	1371		45	0	2	1	0	0	1	1	1	3	2	0	0	1	1	1	2
	1500987	1	2	3	0	21	1	0	0	2	5		3	1	1	2	1		1			1	32	1		0	2	1416	1402		14	0	1	2	0	0	1	1	1	3	2	0	0	1	1	1	2
	1500987	2	2	2	4	97	1	0	0	2	3		3	1	1	2	1		0			1	32	1		0	2	1416	1411		5	0	2	1	0	0	1	1	1	2	2	0	0	1	1	1	3
	1500987	4	2	2	3	21	1	0	0	0	3		3	1	3	1	1		1	61		1	32	1		1	2	1416	1404		12	0	2	1	0	0	0	0	0	2	2	0	0	1	1	2	2
	1500987	4	2	3	2	21	1	0	0	2	5		1	1	3	1	1		3	23							2	1416	1370		46	0	2	2	0	0	1	1	1	3	1	0	0	1	1	2	2
	1500987	5	2	1	4	21	1	0	0	0	1	4	1	1	4	2	1		4	57							2	1416	1362		54	0	2	1	0	0	0	0	0	1	1	0	0	1	1	2	2
	1500987	3	2	2	3	21	1	0	0	0	4		1	1	4	2	1		2	39		1	25	0		1	2	1416	1389		27	0	2	1	0	0	0	0	0	3	1	1	1	1	1	2	2
	1500987	3	2	2	4	97	1	1	2	2	4		2	1	3	1	1		2	53		1	33	1		0	2	1416	1386		30	0	2	1	1	1	1	3	1	3	0	0	0	1	1	2	3
	1500987	4	2	3	0	97	1	1	0	1	5		3	1	3	1	1		0	83		1	32	1		0	2	1416	1413		3	0	2	2	1	0	1	2	1	3	2	0	0	1	1	2	3
	1500987	3	2	2	5	97	1	1	0	2	5		1	1	3	1	1		3	37							2	1416	1376		40	0	2	1	1	0	1	2	1	3	1	0	0	1	1	2	3
	1500987	5	2	3	2	21	1	0	0	2	5		3	1	3	1	1		3	63							2	1416	1369		47	0	2	2	0	0	1	1	1	3	2	1	1	1	1	2	2
	1363754	4	2	2	1	21	1	0	0	1	3		1	1	4	2	1		2	44		1	32	0		0	2	1417	1387		30	0	2	1	0	0	1	1	1	2	1	1	1	1	1	2	2
	1363754	2	2	3	0	21	2	0	0	2	4		3	1	2	1	1		0	46		0	11	0		1	2	1417	1407		10	0	2	2	0	0	1	1	1	3	2	1	1	2	1	2	2
	1363754	2	2	3	0	21	2	0	0	2	4		3	1	1	1	0	0									2	1417	1361	105	56	1	2	2	0	0	1	1	1	3	2	1	1	2	1	1	2
	1363754	3	2	2	3	21	2	0	0	2	2		1	1	2	2	1		2	69		1	11	0		1	2	1417	1384		33	0	2	1	0	0	1	1	1	1	1	1	1	2	1	2	2
	1363754	3	2	3	2	21	2	1	0	2	5		1	1	2	1	1		0	19		1	32	1		0	2	1417	1414		3	0	2	2	1	0	1	2	1	3	1	1	1	2	1	2	2
	1363754	3	2	3	2	21	2	1	0	2	5		1	1	1	2	1		1				32	1			2	1417	1394		23	0	2	2	1	0	1	2	1	3	1	1	1	2	1	1	2
	1363754	2	2	3	2	21	2	0	1	2	3		3	1	1	2	0	0				0	11	0		1	2	1417	1388	105	29	1	2	2	0	1	1	2	1	2	2	0	0	2	1	1	2
	1363754	2	2	3	0	21	2	0	0	2	3		1	1	1	1	1		1			1	32	1		1	2	1417	1395		22	0	2	2	0	0	1	1	1	2	1	0	0	2	1	1	2
	1363754	2	2	2	2	21	2	0	2	2	2		3	1	2	1	1		4	35							2	1417	1361		56	0	2	1	0	1	1	2	1	1	2	1	1	2	1	2	2
	1363754	3	2	3	0	21	2	0	0	2	5		1	1	2	2	1		2	44		1	11	0		1	2	1417	1386		31	0	2	2	0	0	1	1	1	3	1	0	0	2	1	2	2
	1489815	5	2	1	5	21	1	0	0	0	2		1	1	3	1	1		4	87							2	1416	1365		51	0	2	1	0	0	0	0	0	1	1	0	0	1	1	2	2
	1489815	2	2	1	4	21	1	0	0	1	1		3	1	2	2	1		2	19		0	11	0		1	2	1416	1385		31	0	2	1	0	0	1	1	1	1	2	0	0	1	1	2	2
	1489815	2	2	1	4	21	1	0	0	1	1		3	1	1	1	1		4								2	1416	1366		50	0	2	1	0	0	1	1	1	1	2	0	0	1	1	1	2
	1489815	3	2	2	4	21	1	0	0	2	4		1	1	2	1	1		1	39		1	11	0		1	2	1416	1398		18	0	2	1	0	0	1	1	1	3	1	1	1	1	1	2	2
	1489815	3	2	2	4	21	1	0	0	2	4		1	1	1	1	1		4								2	1416	1359		57	0	2	1	0	0	1	1	1	3	1	1	1	1	1	1	2
	1489815	3	2	2	1	21	1	0	0	2	4		1	1	5	1	1		1	45		0	11	0		1	2	1416	1401		15	0	2	1	0	0	1	1	1	3	1	0	0	1	1	2	2
	1489815	3	2	2	1	21	1	0	0	0	4		3	1	3	1	1		0	83		0	11	0		1	2	1416	1414		2	0	2	1	0	0	0	0	0	3	2	1	1	1	1	2	2
	1489815	3	2	2	0	21	1	0	0	2	3		3	1	3	1	1		2	73		0	11	0		1	2	1416	1387		29	0	2	1	0	0	1	1	1	2	2	1	1	1	1	2	2
	1489815	2	2	2	4	21	1	0	0	2	5		1	1	2	1	1		2	60		1	11	0		1	2	1416	1390		26	0	2	1	0	0	1	1	1	3	1	0	0	1	1	2	2
	1489815	1	2	3	0	21	1	0	0	2	3		1	1	1	2	1		0			1	11	0		1	2	1416	1414		2	0	1	2	0	0	1	1	1	2	1	0	0	1	1	1	2
	1489815	1	2	2	4	97	1	0	0	2	3		3	1	1	2	1		1			0	11	0		1	2	1416	1397		19	0	1	1	0	0	1	1	1	2	2	1	1	1	1	1	3
	1489815	2	2	2	4	97	1	0	0	1	2		1	1	2	2	1		1	52		1	11	0		1	2	1416	1398		18	0	2	1	0	0	1	1	1	1	1	0	0	1	1	2	3
	1489815	3	2	2	2	21	1	0	0	2	3		1	1	2	2	1		3	48							2	1416	1372		44	0	2	1	0	0	1	1	1	2	1	1	1	1	1	2	2
	1489815	1	2	2	2	21	1	0	2	2	5		1	1	1	1	1		0			1	24	0		0	2	1416	1408		8	0	1	1	0	1	1	2	1	3	1	0	0	1	1	1	2
	1489815	1	2	2	3	97	1	0	0	0	2		3	1	2	2	1		0	24		0	11	0		1	2	1416	1415		1	0	1	1	0	0	0	0	0	1	2	0	0	1	1	2	3
	1489815	1	2	2	3	97	1	0	0	0	2		3	1	1	1	1		2				25	0			2	1416	1390		26	0	1	1	0	0	0	0	0	1	2	0	0	1	1	1	3
	1489815	4	2	2	4	21	1	0	0	2	4		1	1	3	1	1		1	57		1	11	0		1	2	1416	1394		22	0	2	1	0	0	1	1	1	3	1	1	1	1	1	2	2
	1489815	2	2	2	4	21	1	0	0	2	4		1	1	2	1	1		1	16		1	32	1		0	2	1416	1399		17	0	2	1	0	0	1	1	1	3	1	1	1	1	1	2	2
	1489815	2	2	2	4	21	1	0	0	2	4		1	1	1	2	0	0					23	0			2	1416	1382	103	34	1	2	1	0	0	1	1	1	3	1	1	1	1	1	1	2
	1489815	2	2	2	4	97	1	0	0	1	4		3	1	1	2	1		1			1	11	0		1	2	1416	1399		17	0	2	1	0	0	1	1	1	3	2	0	0	1	1	1	3
	1547336	5	2	2	3	21	1	0	0	0	1		1	1	4	2	1		0	129		1	11	0		1	2	1417	1407		10	0	2	1	0	0	0	0	0	1	1	1	1	1	1	2	2
	1547336	4	2	0		21	1	0	0	0	1		1	1	6	2	1		3	23							2	1417	1371		46	0	2	0	0	0	0	0	0	1	1	1	1	1	1	2	2
	1547336	1	2	2	1	21	1	0	0	0	1		1	1	1	2	1		0			0	11	0		1	2	1417	1406		11	0	1	1	0	0	0	0	0	1	1	1	1	1	1	1	2
	1547336	2	2	3	0	21	1	0	0	0	2		3	1	1	1	1		4								2	1417	1366		51	0	2	2	0	0	0	0	0	1	2	1	1	1	1	1	2
	1547336	1	2	1	5	21	1	0	0	0	2		3	1	2	2	1		1	31		0	11	0		1	2	1417	1402		15	0	1	1	0	0	0	0	0	1	2	0	0	1	1	2	2
	1547336	1	2	1	5	21	1	0	0	0	2		3	1	1	2	1		3								2	1417	1371		46	0	1	1	0	0	0	0	0	1	2	0	0	1	1	1	2
	1547336	2	2	2	4	21	1	0	0	0	3		1	1	2	1	1		1	48		0	11	0		1	2	1417	1394		23	0	2	1	0	0	0	0	0	2	1	1	1	1	1	2	2
	1547336	6	2	2	3	21	1	1	0	0	3		1	1	3	2	1		4	179							2	1417	1358		59	0	2	1	1	0	0	1	1	2	1	1	1	1	1	2	2
	1547336	1	2	1	4	31	1	0	0	0	3		2	1	1	1	1		0			1	11	0		1	2	1417	1409		8	0	1	1	0	0	0	0	0	2	0	0	0	1	1	1	3
	1547336	4	2	1	5	21	1	0	0	0	1		3	1	6	1	1		0	67		0	11	0		1	2	1417	1417		0	0	2	1	0	0	0	0	0	1	2	0	0	1	1	2	2
	1547336	4	2	2	1	21	1	1	0	2	4	5	1	1	5	1	1		4	65							2	1417	1366		51	0	2	1	1	0	1	2	1	3	1	1	1	1	1	2	2
	1547336	5	2	1	4	21	1	0	0	0	1		1	1	4	1	1		0	167		0	11	0		1	2	1417	1408		9	0	2	1	0	0	0	0	0	1	1	1	1	1	1	2	2
	1547336	1	2	2	1	21	1	0	0	0	1		1	1	1	2	1		2			0	11	0		1	2	1417	1388		29	0	1	1	0	0	0	0	0	1	1	1	1	1	1	1	2
	1547336	5	2	1	4	21	1	0	0	0	3		1	1	6	1	1		3	29							2	1417	1372		45	0	2	1	0	0	0	0	0	2	1	0	0	1	1	2	2
	1547336	4	2	2	3	31	1	0	0	0	2		1	1	2	2	1		1	133		0	11	0		1	2	1417	1402		15	0	2	1	0	0	0	0	0	1	1	1	1	1	1	2	3
	1054860	3	2	1	0	21	1	0	0	0	1		1	1	3	1	1		1	44		0	11	0		1	1	1417	1399		18	0	2	1	0	0	0	0	0	1	1	0	0	1	2	2	2
	1054860	3	2	2	2	21	1	1	1	0	1		1	1	2	2	1		1	51		0	11	0		1	1	1417	1402		15	0	2	1	1	1	0	2	1	1	1	1	1	1	2	2	2
	1054860	3	2	1	3	31	1	0	0	0	2		1	1	3	2	1		3	103							1	1417	1380		37	0	2	1	0	0	0	0	0	1	1	1	1	1	2	2	3
	1054860	1	2	2	2	97	1	0	0	0	1		3	1	1	1	1		2			0	11	0		1	1	1417	1390		27	0	1	1	0	0	0	0	0	1	2	1	1	1	2	1	3
	1054860	5	2	0		32	1	0	0	0	1		1	1	5	1	1		4	64							1	1417	1361		56	0	2	0	0	0	0	0	0	1	1	1	1	1	2	2	3
	1054860	1	2	2	4	97	1	0	0	0	1		1	1	1	1	1		0			0	11	0		1	1	1417	1412		5	0	1	1	0	0	0	0	0	1	1	0	0	1	2	1	3
	1054860	4	2	1	5	21	1	0	0	0	4		3	1	4	1	1		2	80		1	21	0		1	1	1417	1384		33	0	2	1	0	0	0	0	0	3	2	1	1	1	2	2	2
	1054860	1	2	2	3	32	1	0	0	0	3		1	1	1	1	1		0			0	11	0		1	1	1417	1409		8	0	1	1	0	0	0	0	0	2	1	0	0	1	2	1	3
	1054860	4	2	1	3	32	1	0	0	0	1		1	1	5	1	1		4	23							1	1417	1368		49	0	2	1	0	0	0	0	0	1	1	1	1	1	2	2	3
	1054860	4	2	0		21	1	0	0	1	1		1	1	4	1	1		4	98							1	1417	1363		54	0	2	0	0	0	1	1	1	1	1	1	1	1	2	2	2
	1054860	3	2	1	1	32	1	0	0	0	1		1	1	4	1	1		4	27							1	1417	1362		55	0	2	1	0	0	0	0	0	1	1	1	1	1	2	2	3
	1054860	4	2	0		21	1	0	0	0	1		1	1	5	2	1		3	61							1	1417	1377		40	0	2	0	0	0	0	0	0	1	1	1	1	1	2	2	2
	1054860	1	2	1	5	32	1	0	0	0	1		4	4	1	2	1		3								1	1417	1380		37	0	1	1	0	0	0	0	0	1	0	1	1	1	2	1	3
	1054860	4	2	0		32	1	0	0	0	1		1	1	4	2	1		4	27							1	1417	1367		50	0	2	0	0	0	0	0	0	1	1	0	0	1	2	2	3
	1054860	5	2	0		32	1	0	0	2	1		3	1	7	2	1		3	35							1	1417	1378		39	0	2	0	0	0	1	1	1	1	2	1	1	1	2	2	3
	1054860	2	2	0		32	1	0	0	0	1		1	1	2	1	1		0	10		1	11	0		1	1	1417	1406		11	0	2	0	0	0	0	0	0	1	1	0	0	1	2	2	3
	1054860	2	2	0		32	1	0	0	0	1		1	1	1	2	0	0					11	0			1	1417	1395	119	22	1	2	0	0	0	0	0	0	1	1	0	0	1	2	1	3
	1054860	2	2	2	1	32	1	0	0	0	1		3	1	2	1	1		4	38							1	1417	1363		54	0	2	1	0	0	0	0	0	1	2	1	1	1	2	2	3
	1054860	3	2	1	0	32	1	0	0	0	1		3	1	3	1	1		1	44		1	11	0		1	1	1417	1396		21	0	2	1	0	0	0	0	0	1	2	1	1	1	2	2	3
	1049000	3	2	2	2	21	1	1	0	2	3		4	1	1	1	1		1			1	11	0		1	1	1415	1391		24	0	2	1	1	0	1	2	1	2	0	0	0	1	2	1	2
	1049000	2	2	2	1	21	1	0	0	2	4		4	5	1	1	1		4								1	1415	1357		58	0	2	1	0	0	1	1	1	3	0	0	0	1	2	1	2
	1049000	4	2	2	4	21	1	1	0	2	5		1	1	3	2	1		2	100		1	32	1		0	1	1415	1384		31	0	2	1	1	0	1	2	1	3	1	0	0	1	2	2	2
	1049000	5	2	1	4	21	1	0	0	0	4		3	1	6	2	1		3	34							1	1415	1377		38	0	2	1	0	0	0	0	0	3	2	0	0	1	2	2	2
	1049000	2	2	3	2	21	1	0	0	2	5		3	1	2	2	1		0	91		1	41	9		9	1	1415	1412		3	0	2	2	0	0	1	1	1	3	2	0	0	1	2	2	2
	1049000	4	2	1	5	21	1	0	0	2	5		1	1	5	1	1		1	48		1	24	0		0	1	1415	1392		23	0	2	1	0	0	1	1	1	3	1	1	1	1	2	2	2
	1049000	1	2	2	3	21	1	0	0	0	4		1	1	1	2	1		1			1	11	0		1	1	1415	1401		14	0	1	1	0	0	0	0	0	3	1	0	0	1	2	1	2
	1049000	3	2	1	5	21	1	0	0	2	4	4	1	1	4	2	1		4	48							1	1415	1363		52	0	2	1	0	0	1	1	1	3	1	1	1	1	2	2	2
	1049000	3	2	1	4	21	1	0	0	2	5	3	1	1	3	2	1		0	35		1	33	1		1	1	1415	1414		1	0	2	1	0	0	1	1	1	3	1	0	0	1	2	2	2
	1049000	3	2	1	4	21	1	0	0	2	5	3	1	1	2	1	1		3	42							1	1415	1378		37	0	2	1	0	0	1	1	1	3	1	0	0	1	2	2	2
	1049000	4	2	2	2	21	1	1	0	2	5		3	1	4	1	1		4	39							1	1415	1357		58	0	2	1	1	0	1	2	1	3	2	0	0	1	2	2	2
	1049000	3	2	1	4	97	1	0	0	2	4		4	1	5	2	1		4	19							1	1415	1356		59	0	2	1	0	0	1	1	1	3	0	1	1	1	2	2	3
	1049000	3	2	1	4	97	1	0	0	2	4		4	1	4	2	1		4	19							1	1415	1356		59	0	2	1	0	0	1	1	1	3	0	1	1	1	2	2	3
	1049000	1	2	2	5	21	1	0	0	0	4		2	1	1	1	1		2			1	32	1		0	1	1415	1380		35	0	1	1	0	0	0	0	0	3	0	0	0	1	2	1	2
	1049000	2	2	2	4	21	1	0	0	2	5		1	1	2	2	1		2	39		1	41	9		9	1	1415	1388		27	0	2	1	0	0	1	1	1	3	1	0	0	1	2	2	2
	1049000	4	2	1	3	21	1	0	0	2	4	4	1	1	4	2	1		1	17		1	11	0		0	1	1415	1398		17	0	2	1	0	0	1	1	1	3	1	0	0	1	2	2	2
	1049000	4	2	1	3	21	1	0	0	2	4	4	1	1	3	1	1		2	92			11	0			1	1415	1380		35	0	2	1	0	0	1	1	1	3	1	0	0	1	2	2	2
	1049000	3	2	2	4	21	1	0	0	2	5		3	1	4	1	1		1	50		1	11	0		1	1	1415	1393		22	0	2	1	0	0	1	1	1	3	2	0	0	1	2	2	2
	1145277	3	2	3	2	21	1	0	0	2	5		3	1	2	2	1		4	37							1	1415	1357		58	0	2	2	0	0	1	1	1	3	2	0	0	1	2	2	2
	1145277	2	2	1	1	21	1	0	0	1	4		2	1	1	2	1		4								1	1415	1363		52	0	2	1	0	0	1	1	1	3	0	0	0	1	2	1	2
	1145277	5	2	0		21	1	0	0	2	5		3	1	7	1	1		0	84		0	11	0		1	1	1415	1414		1	0	2	0	0	0	1	1	1	3	2	0	0	1	2	2	2
	1145277	3	2	2	4	21	1	0	0	2	4		1	1	2	2	1		4	72							1	1415	1366		49	0	2	1	0	0	1	1	1	3	1	0	0	1	2	2	2
	1145277	2	2	1	4	21	1	0	0	2	3		3	1	1	2	1		3								1	1415	1374		41	0	2	1	0	0	1	1	1	2	2	0	0	1	2	1	2
	1145277	3	2	3	2	21	2	0	0	2	5		2	1	2	1	1		1	77		1	23	1		0	1	1415	1396		19	0	2	2	0	0	1	1	1	3	0	0	0	2	2	2	2
	1145277	2	2	2	3	21	1	0	0	1	4		1	1	2	2	1		3	28							1	1415	1379		36	0	2	1	0	0	1	1	1	3	1	0	0	1	2	2	2
	1145277	1	2	1	4	12	1	0	0	2	4		2	1	1	1	1		3								1	1415	1374		41	0	1	1	0	0	1	1	1	3	0	0	0	1	2	1	1
	1145277	3	2	2	4	13	1	0	0	1	3		1	1	2	2	1		3	56							1	1415	1372		43	0	2	1	0	0	1	1	1	2	1	0	0	1	2	2	1
	1145277	3	2	3	0	21	1	0	0	2	5		1	1	2	1	1		3	39							1	1415	1369		46	0	2	2	0	0	1	1	1	3	1	0	0	1	2	2	2
	1145277	2	2	2	0	21	1	0	0	2	4		1	1	2	2	1		3	72							1	1415	1368		47	0	2	1	0	0	1	1	1	3	1	0	0	1	2	2	2
	1145277	2	2	1	3	12	1	0	0	2	3		3	1	1	1	1		4								1	1415	1358		57	0	2	1	0	0	1	1	1	2	2	0	0	1	2	1	1
	1145277	3	2	1	1	21	1	0	0	2	1		1	1	4	1	0	0		57		0	11	0		1	1	1415	1393	126	22	1	2	1	0	0	1	1	1	1	1	1	1	1	2	2	2
	1145277	4	2	1	5	21	1	0	0	2	4		1	1	4	1	1		0	133		0	23	0		0	1	1415	1407		8	0	2	1	0	0	1	1	1	3	1	0	0	1	2	2	2
	1145277	5	2	2	3	13	2	0	0	2	4		2	1	1	2	1		3								1	1415	1373		42	0	2	1	0	0	1	1	1	3	0	0	0	2	2	1	1
	1145277	2	2	2	2	21	2	0	0	2	4		2	1	2	2	1		1	79		1	23	0		1	1	1415	1396		19	0	2	1	0	0	1	1	1	3	0	0	0	2	2	2	2
	1040660	3	2	2	1	21	1	0	0	2	2		1	1	3	1	1		0	86		1	11	0		1	1	1416	1406		10	0	2	1	0	0	1	1	1	1	1	0	0	1	2	2	2
	1040660	1	2	2	3	21	1	0	0	2	3		3	1	2	1	1		0	36		1	11	0		1	1	1416	1408		8	0	1	1	0	0	1	1	1	2	2	0	0	1	2	2	2
	1040660	1	2	2	3	21	1	0	0	2	3		3	1	1	2	1		3								1	1416	1372		44	0	1	1	0	0	1	1	1	2	2	0	0	1	2	1	2
	1040660	2	2	2	3	97	1	0	0	2	2		3	1	2	2	1		1	27		0	11	0		1	1	1415	1394		21	0	2	1	0	0	1	1	1	1	2	0	0	1	2	2	3
	1040660	2	2	2	3	97	1	0	0	2	2		3	1	1	2	1		4								1	1415	1367		48	0	2	1	0	0	1	1	1	1	2	0	0	1	2	1	3
	1040660	2	2	3	5	21	1	0	0	0	3		1	1	2	2	1		0	12		1	33	1		0	1	1416	1404		12	0	2	2	0	0	0	0	0	2	1	0	0	1	2	2	2
	1040660	2	2	3	5	21	1	0	0	0	3		1	1	1	2	0	0					11	0			1	1416	1391	103	25	1	2	2	0	0	0	0	0	2	1	0	0	1	2	1	2
	1040660	1	2	2	3	21	1	0	0	1	4		3	1	1	2	1		0			1	33	1		0	1	1416	1406		10	0	1	1	0	0	1	1	1	3	2	0	0	1	2	1	2
	1040660	2	2	3	3	97	1	1	0	2	5		1	1	1	1	1		1			1	33	1		1	1	1416	1401		15	0	2	2	1	0	1	2	1	3	1	0	0	1	2	1	3
	1040660	3	2	2	3	21	1	0	0	0	3		1	1	4	1	1		1	18		1	33	1		1	1	1416	1401		15	0	2	1	0	0	0	0	0	2	1	0	0	1	2	2	2
	1040660	3	2	2	3	21	1	0	0	0	3		1	1	3	2	1		2	41			33	1			1	1416	1383		33	0	2	1	0	0	0	0	0	2	1	0	0	1	2	2	2
	1040660	1	2	2	1	21	1	1	0	2	3		4	4	1	2	1		2			1	11	0		1	1	1416	1380		36	0	1	1	1	0	1	2	1	2	0	1	1	1	2	1	2
	1040660	2	2	3	5	21	1	1	0	0	4		3	1	2	2	1		1	39		1	11	0		1	1	1416	1397		19	0	2	2	1	0	0	1	1	3	2	0	0	1	2	2	2
	1040660	2	2	3	5	21	1	1	0	0	4		3	1	1	1	1		4								1	1416	1357		59	0	2	2	1	0	0	1	1	3	2	0	0	1	2	1	2
	1040660	2	2	2	4	21	1	0	0	2	4		1	1	1	1	1		1			1	33	1		1	1	1416	1394		22	0	2	1	0	0	1	1	1	3	1	0	0	1	2	1	2
	1040660	2	2	2	5	21	1	1	0	2	5		1	1	1	1	1		3								1	1416	1371		45	0	2	1	1	0	1	2	1	3	1	0	0	1	2	1	2
	1040660	3	2	2	4	21	1	1	0	2	4		1	1	2	2	1		3	55							1	1416	1369		47	0	2	1	1	0	1	2	1	3	1	0	0	1	2	2	2
	1040660	3	2	2	3	21	1	0	0	1	3		1	1	2	2	1		4	65							1	1416	1360		56	0	2	1	0	0	1	1	1	2	1	1	1	1	2	2	2
	1040660	2	2	3	2	21	1	0	0	0	4		3	1	1	2	1		2			1	11	0		1	1	1415	1383		32	0	2	2	0	0	0	0	0	3	2	0	0	1	2	1	2
	1040660	2	2	2	3	21	1	0	0	0	3		3	1	1	2	0	0				1	32	0		0	1	1416	1414	103	2	1	2	1	0	0	0	0	0	2	2	0	0	1	2	1	2
	1040660	4	2	1	5	21	1	0	0	2	3		1	1	3	2	1		1	141		1	32	1		1	1	1416	1400		16	0	2	1	0	0	1	1	1	2	1	0	0	1	2	2	2
	1363240	3	2	2	0	21	1	0	0	0	3		3	1	3	2	1		0	70		1	21	1		1	1	1416	1416		0	0	2	1	0	0	0	0	0	2	2	0	0	1	2	2	2
	1363240	2	2	2	3	97	1	1	1	2	4		3	1	1	1	1		1			1	33	1		0	1	1416	1399		17	0	2	1	1	1	1	3	1	3	2	0	0	1	2	1	3
	1363240	1	2	2	1	21	1	0	0	2	4		1	1	1	1	1		1			1	21	1		1	1	1416	1393		23	0	1	1	0	0	1	1	1	3	1	0	0	1	2	1	2
	1363240	6	2	0		21	1	0	0	2	3		3	1	6	1	1		1	132		1	11	0		1	1	1416	1397		19	0	2	0	0	0	1	1	1	2	2	0	0	1	2	2	2
	1363240	3	2	2	5	21	1	1	0	2	4		1	1	2	2	1		0	64		1	21	0		1	1	1416	1408		8	0	2	1	1	0	1	2	1	3	1	0	0	1	2	2	2
	1363240	2	2	2	4	21	1	0	0	2	4		1	1	1	1	1		3								1	1416	1377		39	0	2	1	0	0	1	1	1	3	1	0	0	1	2	1	2
	1363240	2	2	3	0	21	1	0	0	2	5		1	1	1	2	1		2			1	41	0		1	1	1416	1385		31	0	2	2	0	0	1	1	1	3	1	0	0	1	2	1	2
	1363240	5	2	3	0	97	1	2	0	2	5		3	1	3	1	1		4	85							1	1416	1364		52	0	2	2	1	0	1	2	1	3	2	0	0	1	2	2	3
	1363240	3	2	2	4	21	1	0	0	2	4		1	1	5	1	1		4	36							1	1416	1365		51	0	2	1	0	0	1	1	1	3	1	0	0	1	2	2	2
	1363240	4	2	2	0	21	1	0	0	1	3		1	1	6	1	1		4	53							1	1416	1368		48	0	2	1	0	0	1	1	1	2	1	0	0	1	2	2	2
	1363240	3	2	2	3	21	1	1	0	0	4		3	1	3	1	1		0	93		1	25	0		1	1	1416	1416		0	0	2	1	1	0	0	1	1	3	2	0	0	1	2	2	2
	1019854	3	2	2	5	97	1	2	0	2	4		4	1	3	1	1		3	27							1	1417	1369		48	0	2	1	1	0	1	2	1	3	0	0	0	1	2	2	3
	1019854	2	2	3	0	21	1	0	0	2	3		1	1	2	2	1		0	50		1	33	0		1	1	1417	1413		4	0	2	2	0	0	1	1	1	2	1	0	0	1	2	2	2
	1019854	2	2	3	0	21	1	0	0	2	3		1	1	1	1	1		4								1	1417	1363		54	0	2	2	0	0	1	1	1	2	1	0	0	1	2	1	2
	1019854	3	2	2	4	21	1	0	0	2	5		1	1	3	2	1		0	46		1	33	0		0	1	1417	1412		5	0	2	1	0	0	1	1	1	3	1	0	0	1	2	2	2
	1019854	3	2	2	4	21	1	0	0	2	5		1	1	2	1	1		4	42							1	1417	1365		52	0	2	1	0	0	1	1	1	3	1	0	0	1	2	2	2
	1019854	3	2	2	4	21	3	2	0	2	5		4	1	1	1	1		4								1	1417	1360		57	0	2	1	1	0	1	2	1	3	0	0	0	2	2	1	2
	1019854	2	2	1	5	21	1	2	0	0	2		1	1	2	2	1		4	37							1	1417	1367		50	0	2	1	1	0	0	1	1	1	1	0	0	1	2	2	2
	1019854	1	2	2	4	21	1	0	0	2	4		2	1	1	2	1		0			1	33	0		0	1	1417	1416		1	0	1	1	0	0	1	1	1	3	0	0	0	1	2	1	2
	1019854	2	2	3	5	21	3	1	0	2	5		4	1	1	2	1		3								1	1417	1377		40	0	2	2	1	0	1	2	1	3	0	1	1	2	2	1	2
	1019854	3	2	3	2	21	2	0	0	2	5		1	1	1	1	1		0			1	33	1		1	1	1417	1413		4	0	2	2	0	0	1	1	1	3	1	0	0	2	2	1	2
	1019854	3	2	3	5	97	2	1	0	2	5		3	1	2	1	1		1	23		1	33	1		0	1	1417	1397		20	0	2	2	1	0	1	2	1	3	2	0	0	2	2	2	3
	1019854	3	2	3	5	97	2	1	0	2	5		3	1	1	1	1		3								1	1417	1373		44	0	2	2	1	0	1	2	1	3	2	0	0	2	2	1	3
	1019854	4	2	2	5	97	3	0	0	2	5		3	1	3	1	1		4	64							1	1417	1360		57	0	2	1	0	0	1	1	1	3	2	0	0	2	2	2	3
	1019854	4	2	2	5	97	3	0	0	2	5		3	1	2	2	1		4	64							1	1417	1360		57	0	2	1	0	0	1	1	1	3	2	0	0	2	2	2	3
	1077545	3	2	2	2	21	1	0	0	0	1		1	1	3	1	1		3	14							1	1416	1370		46	0	2	1	0	0	0	0	0	1	1	1	1	1	2	2	2
	1077545	2	2	2	4	21	1	1	0	0	5		3	1	2	2	1		2	28		1	33	1		0	1	1416	1388		28	0	2	1	1	0	0	1	1	3	2	0	0	1	2	2	2
	1077545	2	2	2	4	21	1	1	0	0	5		3	1	1	1	1		4								1	1416	1360		56	0	2	1	1	0	0	1	1	3	2	0	0	1	2	1	2
	1077545	4	2	2	4	21	1	0	0	1	5		1	1	3	1	1		3	70							1	1416	1376		40	0	2	1	0	0	1	1	1	3	1	0	0	1	2	2	2
	1077545	3	2	2	2	21	1	0	0	0	2		1	1	2	2	1		0	87		1	33	1		1	1	1416	1405		11	0	2	1	0	0	0	0	0	1	1	0	0	1	2	2	2
	1077545	4	2	1	4	21	1	0	0	1	1		1	1	3	1	1		3	74							1	1416	1375		41	0	2	1	0	0	1	1	1	1	1	1	1	1	2	2	2
	1077545	4	2	2	3	21	1	0	0	2	2		1	1	4	2	1		4	23							1	1416	1357		59	0	2	1	0	0	1	1	1	1	1	0	0	1	2	2	2
	1077545	2	2	2	1	21	1	1	0	2	1		1	1	2	2	1		2	41		0	11	0		1	1	1416	1388		28	0	2	1	1	0	1	2	1	1	1	0	0	1	2	2	2
	1077545	3	2	2	2	97	1	0	0	0	1		3	1	2	2	1		2	83		1	33	1		0	1	1416	1389		27	0	2	1	0	0	0	0	0	1	2	0	0	1	2	2	3
	1077545	2	2	2	4	97	1	0	0	2	3		3	1	2	1	1		0	24		1	32	1		0	1	1416	1411		5	0	2	1	0	0	1	1	1	2	2	1	1	1	2	2	3
	1077545	2	2	2	4	97	1	0	0	2	3		3	1	1	2	1		2				32	1			1	1416	1386		30	0	2	1	0	0	1	1	1	2	2	1	1	1	2	1	3
	1077545	4	2	2	1	21	1	0	0	2	1	3	1	1	3	2	1		3	17							1	1416	1376		40	0	2	1	0	0	1	1	1	1	1	0	0	1	2	2	2
	1077545	4	2	2	1	21	1	0	0	2	1	3	1	1	2	1	1		4	49							1	1416	1359		57	0	2	1	0	0	1	1	1	1	1	0	0	1	2	2	2
	1077545	2	2	1	4	21	1	0	0	2	1		1	1	1	1	1		4								1	1416	1358		58	0	2	1	0	0	1	1	1	1	1	0	0	1	2	1	2
	1077545	2	2	2	3	21	1	0	0	2	4		1	1	2	2	1		1	37		1	11	0		1	1	1416	1396		20	0	2	1	0	0	1	1	1	3	1	0	0	1	2	2	2
	1077545	2	2	2	3	21	1	0	0	2	4		1	1	1	1	1		4								1	1416	1359		57	0	2	1	0	0	1	1	1	3	1	0	0	1	2	1	2
	1077545	5	2	2	1	21	1	0	0	2	3		1	1	5	1	1		3	39							1	1416	1379		37	0	2	1	0	0	1	1	1	2	1	1	1	1	2	2	2
	1077545	4	2	1	5	21	1	0	0	0	2		1	1	4	1	1		3	33							1	1416	1377		39	0	2	1	0	0	0	0	0	1	1	1	1	1	2	2	2
	1007029	2	2	1	5	21	1	0	0	1	4		3	1	2	1	1		1	70		1	32	1		0	1	1415	1397		18	0	2	1	0	0	1	1	1	3	2	1	1	1	2	2	2
	1007029	3	2	2	4	21	1	0	0	2	4		1	1	2	2	1		4	23							1	1415	1363		52	0	2	1	0	0	1	1	1	3	1	0	0	1	2	2	2
	1007029	4	2	2	4	21	1	0	0	2	4		3	1	3	1	1		2	86		1	32	1		0	1	1415	1380		35	0	2	1	0	0	1	1	1	3	2	0	0	1	2	2	2
	1007029	4	2	3	1	21	1	1	0	2	5		1	1	2	2	1		3	84							1	1415	1376		39	0	2	2	1	0	1	2	1	3	1	1	1	1	2	2	2
	1007029	2	2	2	4	21	2	0	0	2	5		1	1	1	1	1		3								1	1415	1376		39	0	2	1	0	0	1	1	1	3	1	0	0	2	2	1	2
	1007029	4	2	3	2	21	1	0	0	2	5		1	1	3	1	1		1	50		1	32	0		1	1	1415	1393		22	0	2	2	0	0	1	1	1	3	1	0	0	1	2	2	2
	1007029	2	2	3	2	21	1	1	0	2	5		1	1	3	2	1		0	39		1	11	0		1	1	1415	1410		5	0	2	2	1	0	1	2	1	3	1	0	0	1	2	2	2
	1007029	2	2	3	2	21	1	1	0	2	5		1	1	2	1	1		3	27							1	1415	1370		45	0	2	2	1	0	1	2	1	3	1	0	0	1	2	2	2
	1007029	2	2	2	4	21	1	0	0	2	4		1	1	2	1	1		2	50		1	25	0		0	1	1415	1383		32	0	2	1	0	0	1	1	1	3	1	0	0	1	2	2	2
	1007029	4	2	0		21	1	0	0	2	4		1	1	4	1	1		1	73		1	11	0		1	1	1415	1401		14	0	2	0	0	0	1	1	1	3	1	0	0	1	2	2	2
[truncated: 6,761 more rows]

## Sheet: ListVariables
Variable	V005	V013	V024	V106	V107	V113	V130	V157	V158	V159	V190	V322	V364	V501	BORD	B4	B5	B7	B8	B11	M1	M2A	M15	M17	M18	M70	V025	V008	B3	B6	Time	delta	age	edu	news	radio	television	med	media	wealth	cpt	V714	wst	Relig	res	brd	wtr
Question	Women's individual sample weight (6 decimals)	Age in 5-year groups	Division	Highest educational level	Highest year of education	Source of drinking water	Religion	Frequency of reading newspaper or magazine	Frequency of listening to radio	Frequency of watching television	Wealth index combined	Parity at sterilization	Contraceptive use and intention	Current marital status	Birth order number	Sex of child	Child is alive	Age at death (months, imputed)	Current age of child	Preceding birth interval (months)	NA - Number of tetanus injections before birth	Prenatal: doctor	Place of delivery	Delivery by caesarean section	NA - Size of child at birth	Baby postnatal check within 2 months	Type of place of residence	Date of interview (CMC)	Date of birth (CMC)	Age at death		Death before five	mother age	mother education	Newspaper	Radio	Television		Media Excess	Wealth	Contraceptive Use	Respondent currently working	Working status	Religion	Type of place of residence	Birth Order	Water Source
Subquestion
Scale	Scale	Nominal	Nominal	Nominal	Nominal	Scale	Nominal	Nominal	Nominal	Nominal	Nominal	Nominal	Nominal	Nominal	Nominal	Nominal	Nominal	Nominal	Nominal	Scale	Nominal	Nominal	Scale	Nominal	Nominal	Nominal	Nominal	Scale	Scale	Scale	Scale	Nominal	Nominal	Nominal	Nominal	Nominal	Nominal	Nominal	Nominal	Nominal	Nominal	Nominal	Nominal	Nominal	Nominal	Nominal	Nominal
Missings				9 to 9	99 to 99	99 to 99	99 to 99	9 to 9	9 to 9	9 to 9				9 to 9							9 to 9	9 to 9	99 to 99	9 to 9	9 to 9	9 to 9				999 to 999												9 to 9
Values/Labels		1 | 15-19	1 | Barisal	0 | No education	0 | No years completed at level V106	10 | PIPED WATER	1 | Islam	0 | Not at all	0 | Not at all	0 | Not at all	1 | Poorest	5 | 5+	1 | Using modern method	0 | Never in union		1 | Male	0 | No				0 | Received no injection	0 | No	10 | HOME	0 | No	1 | Very large	0 | No	1 | Urban			100 | Died on day of birth			1 | 15-19	0 | No Education					0 | No	1 | poor	0 | Non-user	0 | No	0 | No	1 | Islam	1 | Rural	1 | First birth	1 | Piped water
		2 | 20-24	2 | Chittagong	1 | Primary		11 | Piped into dwelling	2 | Hinduism	1 | Less than once a week	1 | Less than once a week	1 | Less than once a week	2 | Poorer		2 | Using traditional method	1 | Married		2 | Female	1 | Yes				7 | 7+	1 | Yes	11 | Respondent's home	1 | Yes	2 | Larger than average	1 | Yes	2 | Rural			101 | Days: 1			2 | 20-49	1 | Primary & Secondary Education					1 | Yes	2 | middle	1 | Modern Method	1 | Yes	1 | Yes	2 | Other	2 | Urban	2 | Other	2 | Tube well water
		3 | 25-29	3 | Dhaka	2 | Secondary		12 | Piped to yard/plot	3 | Buddhism	2 | At least once a week	2 | At least once a week	2 | At least once a week	3 | Middle		3 | Non-user - intends to use later	2 | Living with partner							8 | Don't know		20 | PUBLIC SECTOR		3 | Average	8 | Don't know				199 | Days: number missing				2 | Higher Education						3 | Rich	2 | Non-user but Intend to use						3 | Others
		4 | 30-34	4 | Khulna	3 | Higher		13 | Piped to neighbor	4 | Christianity	3 | Almost every day	3 | Almost every day	3 | Almost every day	4 | Richer		4 | Does not intend to use	3 | Widowed									21 | Medical college hospital		4 | Smaller than average					201 | Months: 1
		5 | 35-39	5 | Mymensingh			14 | Public tap/standpipe	96 | Other				5 | Richest		5 | Never had sex	4 | Divorced									22 | Specialized government hospital		5 | Very small					299 | Months: number missing
		6 | 40-44	6 | Rajshahi			20 | TUBE WELL WATER								5 | No longer living together/separated									23 | District hospital		8 | Don't know					301 | Years: 1
		7 | 45-49	7 | Rangpur			21 | Tube well or borehole																	24 | MCWC							399 | Years: number missing
			8 | Sylhet			30 | DUG WELL (OPEN/PROTECTED)																	25 | Upazilla health complex							997 | Inconsistent
						31 | Protected well																	26 | Other public sector							998 | Don't know
						32 | Unprotected well																	27 | UH & family welfare center
						40 | SURFACE FROM SPRING																	28 | Community clinic
						41 | Protected spring																	30 | PRIVATE SECTOR
						42 | Unprotected spring																	31 | Private medical college hospital
						43 | River/dam/lake/ponds/stream/canal/irrigation channel																	32 | Private hospital
						51 | Rainwater																	33 | Private clinic
						61 | Tanker truck																	36 | Other private medical sector
						62 | Cart with small tank																	40 | NGO SECTOR
						71 | Bottled water																	41 | NGO static clinic
						96 | Other																	42 | Delivery hut
						97 | Not a dejure resident																	96 | Other
